# Supplementary material for: Large-scale investigations of Neolithic settlement dynamics in Central Germany based on machine learning analysis: A case study from the Weiße Elster river catchment
Source: PLoS One. 2022 Apr 20;17(4):e0265835. doi: 10.1371/journal.pone.0265835 (PMC9020700; doi:10.1371/journal.pone.0265835)
Supplement: S1 Table — (XLSX) [file pone.0265835.s001.xlsx]

## Sheet: S1 Table
Terrain covariate	Abbreviation in Suppl. Figure 4	Source	Unit	Original spatial resolution	References
Copper distribution in topsoils in the European Union	ESDAC_Copper_distr_res250	European Soil Data Centre (ESDAC)	mg kg-1	500 m	Ballabio et al. 2018; Panagos et al. 2018
Rainfall Erosivity (Erosivity Density)	ESDAC_Rainf_Ero_Ero_Den_res250	European Soil Data Centre (ESDAC)	MJ mm ha-1 h-1 yr-1	500 m	Panagos et al. 2015
Wind Erodible Fraction of Soil	ESDAC_Wi_Ero_Frac_S_res250	European Soil Data Centre (ESDAC)	Percent	500 m	Borrelli et al. 2017
Coarse fragments (30 – 60 cm depth)	SG250_Coar_Frag_res250	ISRIC — World Soil Information	cm³/dm³	250 m	Hengl et al. 2017; Poggio et al. 2021
Sand (30 – 60 cm depth)	SG250_Sand_res250	ISRIC — World Soil Information	g/kg	250 m	Hengl et al. 2017; Poggio et al. 2021
Soil organic carbon (30 – 60 cm depth)	SG250_S_Org_Carb_res250	ISRIC — World Soil Information	dg/kg	250 m	Hengl et al. 2017; Poggio et al. 2021
Soil type according to grain size mixture and mineral content	DDR_1953_Bodentyp_res250	Ministerium für Land- und Forstwirtschaft der Deutschen Demokratischen Republik	Classes	1 : 500000	Stremme 1951
Soil types according to main factors of soil formation	DDR_1953_Bodenart_res250	Ministerium für Land- und Forstwirtschaft der Deutschen Demokratischen Republik	Classes	1 : 500000	Stremme 1951
Soil carbonate content	DDR_1953_Kalkgehalt_res250	Ministerium für Land- und Forstwirtschaft der Deutschen Demokratischen Republik	Classes	1 : 500000	Kasch et al. 1953
Soil heaviness	DDR_1953_Bodenschwere_res250	Ministerium für Land- und Forstwirtschaft der Deutschen Demokratischen Republik	Classes	1 : 500000	Kasch et al. 1953
Digital elevation model	SRTM_DEM	Shuttle Radar Topographic Mission (SRTM), Digital Elevation Database v4.1	Meters	90 m	Farr et al. 2005; Reuter et al. 2007; Jarvis et al. 2008
Aspect	SRTM_Asp	Derived from DEM in SAGA via module basic terrain analysis	Degree	90 m	Conrad et al. 2015
Convergence Index	SRTM_Conv_Index	Derived from DEM in SAGA via module basic terrain analysis	Dimensionless	90 m	Conrad et al. 2015
Cress Sectional Curvature	SRTM_Cr_Sec_Curv	Derived from DEM in SAGA via module slope, aspect, curvature	Dimensionless	90 m	Conrad et al. 2015
Diurnal Anisotropic Heating	SRTM_Diu_An_H	Derived from DEM in SAGA via module diurnal anisotropic heating	Dimensionless	90 m	Conrad et al. 2015
Flow Accumulation	SRTM_Flow_Acc_One_Step	Derived from DEM in SAGA via module flow accumulation (one step)	Dimensionless	90 m	Conrad et al. 2015
LS-Factor	SRTM_LS_Factor_One_Step	Derived from DEM in SAGA via module LS-factor (one step)	Dimensionless	90 m	Conrad et al. 2015
Mid Slope Position	SRTM_Mid_Sl_Pos	Derived from DEM in SAGA via module relative heights and slope positions	Percent	90 m	Conrad et al. 2015
Plan Curvature	SRTM_Plan_Curv	Derived from DEM in SAGA via module slope, aspect, curvature	Dimensionless	90 m	Conrad et al. 2015
Slope Limited Flow Accumulation	SRTM_Sl_Lim_Flow_Acc	Derived from DEM in SAGA via module slope limited flow accumulation	Dimensionless	90 m	Conrad et al. 2015
Slope Limited Flow Accumulation	SRTM_Slope	Derived from DEM in SAGA via module basic terrain analysis	Degree	90 m	Conrad et al. 2015
Slope Height	SRTM_Slope_H	Derived from DEM in SAGA via module relative heights and slope positions	Meters	90 m	Conrad et al. 2015
Terrain Surface Convexity	SRTM_Terr_Surf_Conv	Derived from DEM in SAGA via module terrain surface convexity	Percent	90 m	Conrad et al. 2015
Valley Depth	SRTM_Val_D	Derived from DEM in SAGA via module basic terrain analysis	Meters	90 m	Conrad et al. 2015
Wind Effect (Windward/Leeward Index)	SRTM_Wind_Eff	Derived from DEM in SAGA via module wind effect	Dimensionless	90 m	Conrad et al. 2015
Wind Exposition Index	SRTM_Wind_Exp	Derived from DEM in SAGA via module wind exposition index	Dimensionless	90 m	Conrad et al. 2015
