# Supplementary material for: Large-scale investigations of Neolithic settlement dynamics in Central Germany based on machine learning analysis: A case study from the Weiße Elster river catchment
Source: PLoS One. 2022 Apr 20;17(4):e0265835. doi: 10.1371/journal.pone.0265835 (PMC9020700; doi:10.1371/journal.pone.0265835)
Supplement: S2 Table — (XLSX) [file pone.0265835.s002.xlsx]

## Sheet: Tabelle1
New number	Old number	Name
4639	10	Leipzig (West)
4640	11	Leipzig (Ost)
4738	2750	Lützen
4739	2751	Zwenkau
4740	26	Liebertwolkwitz
4838	2811	Hohenmölsen
4839	2812	Pegau
4840	2813	Borna
4938	2874	Zeitz
4939	2875	Meuselwitz
4940	2876	Regis-Breitingen
