# Supplementary material for: Large-scale investigations of Neolithic settlement dynamics in Central Germany based on machine learning analysis: A case study from the Weiße Elster river catchment
Source: PLoS One. 2022 Apr 20;17(4):e0265835. doi: 10.1371/journal.pone.0265835 (PMC9020700; doi:10.1371/journal.pone.0265835)
Supplement: S3 Table — (XLSX) [file pone.0265835.s003.xlsx]

## Sheet: Tabelle1
Neolithic period	Settlements		Burial sites		Stray finds		Sum
	Known location	Unknown location	Known location	Unknown location	Known location	Unknown location
"Neolithic" sites	61	20	21	5	237	280	624
Early Neolithic	166	42	7	1	34	111	361
Middle Neolithic	46	1	19	0	0	16	82
Late Neolithic	67	7	76	20	35	93	298
Sum	340	70	123	26	306	500	1365
