# Supplementary material for: Large-scale investigations of Neolithic settlement dynamics in Central Germany based on machine learning analysis: A case study from the Weiße Elster river catchment
Source: PLoS One. 2022 Apr 20;17(4):e0265835. doi: 10.1371/journal.pone.0265835 (PMC9020700; doi:10.1371/journal.pone.0265835)
Supplement: S4 Table — (XLSX) [file pone.0265835.s004.xlsx]

## Sheet: Tabelle1
Neolithic period	Settlements		Burial sites		Stray finds		Sum
	Published	Not published	Published	Not published	Published	Not published
"Neolithic" sites	19	62	13	13	186	331	624
Early Neolithic	147	61	4	4	69	76	361
Middle Neolithic	30	17	18	1	6	10	82
Late Neolithic	46	28	77	19	88	40	298
Sum	242	168	112	37	349	457	1365
