# Supplementary material for: Large-scale investigations of Neolithic settlement dynamics in Central Germany based on machine learning analysis: A case study from the Weiße Elster river catchment
Source: PLoS One. 2022 Apr 20;17(4):e0265835. doi: 10.1371/journal.pone.0265835 (PMC9020700; doi:10.1371/journal.pone.0265835)
Supplement: S5 Table — (XLSX) [file pone.0265835.s005.xlsx]

## Sheet: Tabelle1
Intentionality	„Neolithic“		Early Neolithic		Middle Neolithic		Late Neolithic		Sum
	(n)	(%)	(n)	(%)	(n)	(%)	(n)	(%)
Intentionality	178	28.5	66	19.1	16	19.8	54	18.6	314
Non-intentional	182	29.1	154	44.5	52	64.2	141	48.5	529
Unknown	264	42.4	141	36.4	14	16.0	103	33.0	500
Sum	624	100	361	100	82	100	298	100	1365
