# Supplementary material for: Large-scale investigations of Neolithic settlement dynamics in Central Germany based on machine learning analysis: A case study from the Weiße Elster river catchment
Source: PLoS One. 2022 Apr 20;17(4):e0265835. doi: 10.1371/journal.pone.0265835 (PMC9020700; doi:10.1371/journal.pone.0265835)
Supplement: S6 Table — (XLSX) [file pone.0265835.s006.xlsx]

## Sheet: Tabelle1
Iteration	OOB	Kappa	Precision	Recall	F1
1	22.91	0.64	0.85	0.81	0.83
2	22.61	0.65	0.81	0.81	0.81
3	23.29	0.6	0.79	0.81	0.8
4	21.25	0.56	0.82	0.76	0.78
5	18.97	0.52	0.72	0.82	0.77
6	21.95	0.62	0.77	0.82	0.79
7	20.46	0.56	0.78	0.79	0.78
8	22.16	0.63	0.82	0.81	0.81
9	18.57	0.56	0.87	0.74	0.8
10	21.35	0.53	0.8	0.73	0.76
Mean	21.35	0.59	0.80	0.79	0.79
