# Supplementary material for: Large-scale investigations of Neolithic settlement dynamics in Central Germany based on machine learning analysis: A case study from the Weiße Elster river catchment
Source: PLoS One. 2022 Apr 20;17(4):e0265835. doi: 10.1371/journal.pone.0265835 (PMC9020700; doi:10.1371/journal.pone.0265835)
Supplement: S7 Table — (XLSX) [file pone.0265835.s007.xlsx]

## Sheet: Tabelle1
Iteration	OOB	Kappa	Precision	Recall	F1
1	23.62	0.49	0.74	0.82	0.78
2	23.93	0.55	0.83	0.78	0.81
3	23.48	0.53	0.8	0.81	0.8
4	24.04	0.64	0.83	0.86	0.85
5	21.73	0.55	0.81	0.85	0.83
6	23.37	0.50	0.83	0.78	0.80
7	22.56	0.56	0.79	0.83	0.81
8	20.11	0.44	0.74	0.81	0.78
9	22.97	0.54	0.81	0.79	0.70
10	20.57	0.48	0.75	0.78	0.77
Mean	22.64	0.53	0.79	0.81	0.79
