# Supplementary material for: Large-scale investigations of Neolithic settlement dynamics in Central Germany based on machine learning analysis: A case study from the Weiße Elster river catchment
Source: PLoS One. 2022 Apr 20;17(4):e0265835. doi: 10.1371/journal.pone.0265835 (PMC9020700; doi:10.1371/journal.pone.0265835)
Supplement: S8 Table — (XLSX) [file pone.0265835.s008.xlsx]

## Sheet: Tabelle1
Iteration	OOB	Kappa	Precision	Recall	F1
1	15.05	0.43	0.64	0.54	0.58
2	20.93	0.58	0.80	0.62	0.70
3	18.72	0.55	0.75	0.63	0.68
4	19.19	0.56	0.74	0.68	0.71
5	20.69	0.61	0.82	0.68	0.74
6	18.41	0.51	0.85	0.52	0.64
7	20.10	0.52	0.72	0.64	0.68
8	17.92	0.61	0.84	0.61	0.71
9	20.74	0.60	0.73	0.73	0.73
10	22.27	0.50	0.63	0.68	0.65
Mean	19.40	0.55	0.75	0.63	0.68
