# Supplementary material for: Large-scale investigations of Neolithic settlement dynamics in Central Germany based on machine learning analysis: A case study from the Weiße Elster river catchment
Source: PLoS One. 2022 Apr 20;17(4):e0265835. doi: 10.1371/journal.pone.0265835 (PMC9020700; doi:10.1371/journal.pone.0265835)
Supplement: S9 Table — (XLSX) [file pone.0265835.s009.xlsx]

## Sheet: Tabelle1
Iteration	OOB	Kappa	Precision	Recall	F1
1	31.21	0.22	0.76	0.96	0.85
2	23.87	0.26	0.71	0.89	0.79
3	20.41	0.23	0.77	0.87	0.81
4	27.63	0.44	0.91	0.83	0.87
5	29.53	0.17	0.75	0.95	0.84
6	27.01	0.07	0.77	0.89	0.83
7	23.84	0.16	0.62	0.94	0.75
8	21.83	0.22	0.81	0.81	0.81
9	22.14	0.10	0.66	0.93	0.77
10	17.93	0.26	0.73	0.81	0.77
Mean	24.54	0.21	0.75	0.89	0.81
