# Supplementary material for: Large-scale investigations of Neolithic settlement dynamics in Central Germany based on machine learning analysis: A case study from the Weiße Elster river catchment
Source: PLoS One. 2022 Apr 20;17(4):e0265835. doi: 10.1371/journal.pone.0265835 (PMC9020700; doi:10.1371/journal.pone.0265835)
Supplement: S1 Dataset — This table contains all Neolithic sites from our study area and can be used to reproduce our results with regard to the status of research. (TXT) [file pone.0265835.s014.txt]

Federal state	District	Sub-district	Site	Dating	Site_function	Location	Discovery	Publication
Saxony	Leipzig	Altengroitzsch	Nordöstlich vom Ort	Early Neolithic	Stray find	Known location	Non-intentional	Unpublished
Saxony	Leipzig	Altengroitzsch	Nordöstlich vom Ort/Westlich der Straße nach Nöthnitz/Steinberg	Early Neolithic	Settlement	Known location	Non-intentional	Published
Saxony	Leipzig	Altengroitzsch	Nordöstlich vom Ort/Westlich der Straße nach Nöthnitz/Steinberg	Late Neolithic	Burial site	Known location	Non-intentional	Published
Saxony	Leipzig	Audigast	Am Strand 15/Südöstlicher Ortsrand	Neolithic	Settlement	Known location	Non-intentional	Unpublished
Saxony	Leipzig	Audigast	Kobschütz/Rosenberg	Early Neolithic	Settlement	Known location	Non-intentional	Unpublished
Saxony	Leipzig	Audigast	Lehmgrube	Late Neolithic	Stray find	Known location	Non-intentional	Unpublished
Saxony	Leipzig	Audigast	Ohne Ortsangabe	Early Neolithic	Stray find	Symbolic location	Unknown	Unpublished
Saxony	Leipzig	Auligk	Südöstlicher Ortsrand	Neolithic	Stray find	Known location	Non-intentional	Unpublished
Saxony	Leipzig	Auligk	Ohne Ortsangabe	Early Neolithic	Stray find	Symbolic location	Unknown	Unpublished
Saxony	Leipzig	Bösdorf	Alte Straße	Early Neolithic	Stray find	Symbolic location	Non-intentional	Published
Saxony	Leipzig	Bösdorf	Alte Straße	Early Neolithic	Stray find	Symbolic location	Non-intentional	Published
Saxony	Leipzig	Bösdorf	Alte Straße 7/Kirchplatz	Late Neolithic	Settlement	Known location	Non-intentional	Published
Saxony	Leipzig	Bösdorf	Alte Straße/Nahe der Kirche/Nördlich vom Friedhof	Early Neolithic	Settlement	Known location	Non-intentional	Published
Saxony	Leipzig	Bösdorf	Kirchplatz/Südlich der Kirche	Middle Neolithic	Settlement	Known location	Non-intentional	Unpublished
Saxony	Leipzig	Bösdorf	Nördlich vom Friedhof	Early Neolithic	Settlement	Known location	Non-intentional	Published
Saxony	Leipzig	Bösdorf	Ortstetter/Zwischen Leipziger Straße und Alte Straße/Kirchplatz	Early Neolithic	Settlement	Known location	Non-intentional	Unpublished
Saxony	Leipzig	Bösdorf	Scheinwerferstellung	Middle Neolithic	Burial site	Known location	Non-intentional	Published
Saxony	Leipzig	Bösdorf	Südwestlich vom Ort/Östlich der Bahnlinie/Flurgrenze zu Eythra	Early Neolithic	Settlement	Known location	Non-intentional	Published
Saxony	Leipzig	Bösdorf	Westlich der Bahnlinie	Neolithic	Stray find	Known location	Intentional	Unpublished
Saxony	Leipzig	Bösdorf	Westlich der Bahnlinie/Sandgrube am Schweinestall	Early Neolithic	Settlement	Known location	Non-intentional	Published
Saxony	Leipzig	Bösdorf	Ohne Ortsangabe	Neolithic	Stray find	Symbolic location	Unknown	Unpublished
Saxony	Leipzig	Carsdorf	Gewerbegebiet nördlich von Pegau	Late Neolithic	Burial site	Known location	Non-intentional	Published
Saxony	Leipzig	Carsdorf	Nordöstlich vom Ort/Der Köhler	Early Neolithic	Settlement	Known location	Non-intentional	Published
Saxony	Leipzig	Carsdorf	Nordöstlich vom Ort/Der Köhler	Early Neolithic	Settlement	Known location	Intentional	Unpublished
Saxony	Leipzig	Carsdorf	Nordöstlich vom Ort/Der Köhler	Middle Neolithic	Settlement	Known location	Non-intentional	Published
Saxony	Leipzig	Carsdorf	Ziegelei Kabitzsch	Middle Neolithic	Settlement	Known location	Non-intentional	Published
Saxony	Leipzig	Carsdorf	Ziegelei Kabitzsch	Late Neolithic	Settlement	Known location	Non-intentional	Published
Saxony	Leipzig	Carsdorf	Ziegelei Kabitzsch/Ziegelei Müller	Middle Neolithic	Burial site	Known location	Non-intentional	Published
Saxony	Leipzig	Carsdorf	Ziegelei Zobel	Neolithic	Settlement	Known location	Non-intentional	Unpublished
Saxony	Leipzig	Carsdorf	Ohne Ortsangabe	Early Neolithic	Stray find	Symbolic location	Unknown	Published
Saxony	Leipzig	Carsdorf	Ohne Ortsangabe	Early Neolithic	Stray find	Symbolic location	Unknown	Published
Saxony	Leipzig	Carsdorf	Ohne Ortsangabe	Late Neolithic	Stray find	Symbolic location	Unknown	Published
Saxony	Leipzig	Costewitz	Blockstelle	Neolithic	Burial site	Known location	Non-intentional	Unpublished
Saxony	Leipzig	Döhlen	Nordöstlich vom Ort	Middle Neolithic	Settlement	Known location	Non-intentional	Unpublished
Saxony	Leipzig	Döhlen	Östlich vom Ort/Wasserwerk	Early Neolithic	Settlement	Known location	Non-intentional	Published
Saxony	Leipzig	Döhlen	Scheidtplatz	Early Neolithic	Settlement	Known location	Non-intentional	Published
Saxony	Leipzig	Droßdorf	DSD-01/Nördlich vom Ort	Early Neolithic	Settlement	Known location	Intentional	Published
Saxony	Leipzig	Droßdorf	DSD-01/Nördlich vom Ort	Middle Neolithic	Settlement	Known location	Intentional	Published
Saxony	Leipzig	Droßdorf	DSD-01/Nördlich vom Ort	Middle Neolithic	Burial site	Known location	Intentional	Published
Saxony	Leipzig	Droßdorf	DSD-01/Nördlich vom Ort	Late Neolithic	Burial site	Known location	Intentional	Published
Saxony	Leipzig	Droßdorf	DSD-03/Nördlich vom Ort	Late Neolithic	Settlement	Known location	Intentional	Published
Saxony	Leipzig	Droßdorf	DSD-03/Nördlich vom Ort	Late Neolithic	Burial site	Known location	Intentional	Published
Saxony	Leipzig	Droßkau	Nordöstlich vom Ort/Südufer des Großstolpener Sees	Neolithic	Stray find	Known location	Non-intentional	Published
Saxony	Leipzig	Droßkau	Nordwestlich vom Ort/Zwischen der Schnauder und der alten Schnauder	Neolithic	Stray find	Known location	Non-intentional	Unpublished
Saxony	Leipzig	Eisdorf	Nordwestlich vom Ort/KTZ-03	Late Neolithic	Burial site	Known location	Intentional	Unpublished
Saxony	Leipzig	Eisdorf	Südwestlich vom Ort/Altes Oberdorf	Early Neolithic	Settlement	Known location	Intentional	Unpublished
Saxony	Leipzig	Eisdorf	Südwestlich vom Ort/Altes Oberdorf	Middle Neolithic	Settlement	Known location	Intentional	Unpublished
Saxony	Leipzig	Elstertrebnitz	Ohne Ortsangabe	Neolithic	Stray find	Symbolic location	Unknown	Unpublished
Saxony	Leipzig	Eythra	Alte Straße	Late Neolithic	Stray find	Known location	Non-intentional	Published
Saxony	Leipzig	Eythra	Hans-Schemm-Siedlung	Neolithic	Settlement	Known location	Unknown	Unpublished
Saxony	Leipzig	Eythra	Hauptstraße 15/Schulstraße	Neolithic	Burial site	Known location	Unknown	Unpublished
Saxony	Leipzig	Eythra	Nahe der Kirche	Late Neolithic	Burial site	Known location	Non-intentional	Published
Saxony	Leipzig	Eythra	Nördlich vom Ort/Braunkohle-Tagebau	Early Neolithic	Stray find	Known location	Non-intentional	Published
Saxony	Leipzig	Eythra	Nordöstlich vom Ort	Early Neolithic	Settlement	Known location	Non-intentional	Published
Saxony	Leipzig	Eythra	Nordöstlich vom Ort	Early Neolithic	Settlement	Known location	Non-intentional	Published
Saxony	Leipzig	Eythra	Nordöstlich vom Ort	Middle Neolithic	Settlement	Known location	Non-intentional	Published
Saxony	Leipzig	Eythra	Nordöstlich vom Ort	Middle Neolithic	Settlement	Known location	Non-intentional	Published
Saxony	Leipzig	Eythra	Nordöstlich vom Ort	Middle Neolithic	Settlement	Known location	Non-intentional	Published
Saxony	Leipzig	Eythra	Nordwestlich vom Ort	Neolithic	Stray find	Known location	Non-intentional	Published
Saxony	Leipzig	Eythra	Pfarrhof/Nordwestlich vom Schloß/Nördlich vom Rathaus/Südwestlich vom Schloß/ZW-02	Early Neolithic	Settlement	Known location	Non-intentional	Published
Saxony	Leipzig	Eythra	Sandgrube/Heinrich-Heine-Straße 33	Early Neolithic	Settlement	Known location	Non-intentional	Published
Saxony	Leipzig	Eythra	Sandgrube/Heinrich-Heine-Straße 33	Early Neolithic	Burial site	Known location	Non-intentional	Unpublished
Saxony	Leipzig	Eythra	Sandgrube/Heinrich-Heine-Straße 33	Late Neolithic	Settlement	Known location	Non-intentional	Unpublished
Saxony	Leipzig	Eythra	Sandgrube/Heinrich-Heine-Straße 33	Late Neolithic	Burial site	Known location	Non-intentional	Published
Saxony	Leipzig	Eythra	Südöstlich vom Ort	Neolithic	Stray find	Known location	Non-intentional	Published
Saxony	Leipzig	Eythra	Südwestlich vom Ort/Lehmziegeleigrube Schmidt	Early Neolithic	Stray find	Known location	Non-intentional	Published
Saxony	Leipzig	Eythra	ZW-01	Early Neolithic	Settlement	Known location	Non-intentional	Unpublished
Saxony	Leipzig	Eythra	ZW-01	Early Neolithic	Settlement	Known location	Non-intentional	Unpublished
Saxony	Leipzig	Eythra	ZW-01	Middle Neolithic	Settlement	Known location	Non-intentional	Unpublished
Saxony	Leipzig	Eythra	ZW-01	Late Neolithic	Burial site	Known location	Non-intentional	Published
Saxony	Leipzig	Eythra	ZW-01	Late Neolithic	Burial site	Known location	Non-intentional	Published
Saxony	Leipzig	Eythra	ZW-03	Middle Neolithic	Burial site	Known location	Non-intentional	Unpublished
Saxony	Leipzig	Eythra	ZW-07	Early Neolithic	Settlement	Known location	Non-intentional	Unpublished
Saxony	Leipzig	Eythra	ZW-07	Early Neolithic	Burial site	Known location	Non-intentional	Unpublished
Saxony	Leipzig	Eythra	ZW-08/ZW-10	Late Neolithic	Settlement	Known location	Non-intentional	Unpublished
Saxony	Leipzig	Eythra	ZW-10	Late Neolithic	Burial site	Known location	Non-intentional	Unpublished
Saxony	Leipzig	Eythra	Ohne Ortsangabe	Early Neolithic	Stray find	Symbolic location	Unknown	Published
Saxony	Leipzig	Gaschwitz	Westlich vom Ort	Neolithic	Stray find	Known location	Non-intentional	Unpublished
Saxony	Leipzig	Gatzen	JAGAL-Trasse	Early Neolithic	Settlement	Known location	Non-intentional	Unpublished
Saxony	Leipzig	Gatzen	Ohne Ortsangabe	Neolithic	Stray find	Symbolic location	Unknown	Published
Saxony	Leipzig	Gautzsch	Koburger Straße 80/Pfarrgasse	Late Neolithic	Settlement	Known location	Non-intentional	Published
Saxony	Leipzig	Gautzsch	Ohne Ortsangabe	Neolithic	Stray find	Symbolic location	Unknown	Unpublished
Saxony	Leipzig	Greitschütz	Westlich vom Ort	Late Neolithic	Settlement	Known location	Non-intentional	Unpublished
Saxony	Leipzig	Greitschütz	Westlich vom Ort	Late Neolithic	Burial site	Known location	Non-intentional	Unpublished
Saxony	Leipzig	Groitzsch	Am Schiefen Weg	Early Neolithic	Settlement	Known location	Non-intentional	Unpublished
Saxony	Leipzig	Groitzsch	Fritzens Berg	Late Neolithic	Settlement	Known location	Non-intentional	Unpublished
Saxony	Leipzig	Groitzsch	Fritzens Berg	Middle Neolithic	Settlement	Known location	Non-intentional	Unpublished
Saxony	Leipzig	Groitzsch	Mittelstraße/Stadtmühle	Late Neolithic	Burial site	Known location	Non-intentional	Published
Saxony	Leipzig	Groitzsch	Südlich vom Ort	Neolithic	Stray find	Known location	Non-intentional	Unpublished
Saxony	Leipzig	Groitzsch	Wiprechtsburg	Early Neolithic	Settlement	Known location	Intentional	Published
Saxony	Leipzig	Groitzsch	Wiprechtsburg	Middle Neolithic	Settlement	Known location	Intentional	Published
Saxony	Leipzig	Groitzsch	Wiprechtsburg	Middle Neolithic	Settlement	Known location	Intentional	Published
Saxony	Leipzig	Groitzsch	Wiprechtsburg	Late Neolithic	Settlement	Known location	Intentional	Published
Saxony	Leipzig	Groß-Schkorlopp	Am Weg Knautnaundorf-Schkeitbar	Neolithic	Stray find	Symbolic location	Unknown	Published
Saxony	Leipzig	Groß-Schkorlopp	Fuchsberg	Late Neolithic	Burial site	Known location	Non-intentional	Unpublished
Saxony	Leipzig	Großdalzig	Hopfenberg	Early Neolithic	Settlement	Known location	Non-intentional	Published
Saxony	Leipzig	Großdalzig	Hopfenberg	Late Neolithic	Settlement	Known location	Intentional	Unpublished
Saxony	Leipzig	Großdalzig	Hopfenberg/ZW-64	Early Neolithic	Settlement	Known location	Non-intentional	Published
Saxony	Leipzig	Großdalzig	Hopfenberg/ZW-64	Middle Neolithic	Settlement	Known location	Intentional	Published
Saxony	Leipzig	Großdalzig	Östlich vom Ort/ZW-39	Neolithic	Settlement	Known location	Non-intentional	Unpublished
Saxony	Leipzig	Großdalzig	ZW-66	Neolithic	Settlement	Known location	Intentional	Unpublished
Saxony	Leipzig	Großdalzig	Ohne Ortsangabe	Late Neolithic	Stray find	Symbolic location	Unknown	Published
Saxony	Leipzig	Großprießligk	Ohne Ortsangabe	Neolithic	Stray find	Symbolic location	Unknown	Unpublished
Saxony	Leipzig	Großprießligk	Ohne Ortsangabe	Late Neolithic	Stray find	Symbolic location	Unknown	Published
Saxony	Leipzig	Großstolpen	Ohne Ortsangabe	Early Neolithic	Stray find	Symbolic location	Unknown	Unpublished
Saxony	Leipzig	Großstorkwitz	Feld südlich der Kirche/PEG-04	Early Neolithic	Settlement	Known location	Intentional	Published
Saxony	Leipzig	Großstorkwitz	Höhenpunkt 131/Westlich der Straße/Nördlich von Zauschwitz/Ortstetter Zauschwitz	Early Neolithic	Settlement	Known location	Intentional	Unpublished
Saxony	Leipzig	Großstorkwitz	Östlich vom Ort	Neolithic	Stray find	Known location	Intentional	Published
Saxony	Leipzig	Großstorkwitz	PEG-08	Late Neolithic	Burial site	Known location	Non-intentional	Published
Saxony	Leipzig	Großstorkwitz	PEG-08/Westlich vom Mühlgraben	Early Neolithic	Settlement	Known location	Non-intentional	Published
Saxony	Leipzig	Großstorkwitz	PEG-17/PEG-18	Late Neolithic	Burial site	Known location	Non-intentional	Unpublished
Saxony	Leipzig	Großstorkwitz	PEG-20	Late Neolithic	Burial site	Known location	Non-intentional	Unpublished
Saxony	Leipzig	Großstorkwitz	Südlich vom Ort	Early Neolithic	Settlement	Known location	Intentional	Unpublished
Saxony	Leipzig	Großstorkwitz	Südlich vom Ort	Middle Neolithic	Settlement	Known location	Intentional	Unpublished
Saxony	Leipzig	Großstorkwitz	Südlich vom Ort	Late Neolithic	Stray find	Known location	Intentional	Unpublished
Saxony	Leipzig	Großstorkwitz	Südlich vom Ort/Höhenpunkt 131/Westlich der Straße	Late Neolithic	Settlement	Known location	Non-intentional	Published
Saxony	Leipzig	Großstorkwitz	Südlich vom Ort/Östlich der Straße	Late Neolithic	Settlement	Known location	Intentional	Published
Saxony	Leipzig	Großstorkwitz	Südlich vom Ort/Östlich der Straße/Nördlich von Zauschwitz/Ortstetter Zauschwitz	Middle Neolithic	Settlement	Known location	Non-intentional	Published
Saxony	Leipzig	Großstorkwitz	Südlich vom Ort/Östlich der Straße/PEG-07	Early Neolithic	Settlement	Known location	Non-intentional	Published
Saxony	Leipzig	Großstorkwitz	Südwestlich vom Ort	Late Neolithic	Burial site	Known location	Non-intentional	Unpublished
Saxony	Leipzig	Großstorkwitz	Südwestlich vom Ort/PEG-04/PEG-07	Early Neolithic	Burial site	Known location	Non-intentional	Unpublished
Saxony	Leipzig	Großstorkwitz	Südwestlich vom Ort/Südlich der Kirche	Late Neolithic	Settlement	Known location	Intentional	Published
Saxony	Leipzig	Großstorkwitz	Südwestlich vom Ort/Südlich der Kirche/PEG-04	Early Neolithic	Settlement	Known location	Intentional	Published
Saxony	Leipzig	Großstorkwitz	Südwestlich vom Ort/Südlich der Kirche/PEG-04/PEG-07	Early Neolithic	Settlement	Known location	Non-intentional	Published
Saxony	Leipzig	Großstorkwitz	Westlich vom Ort/PEG-06/PEG-03	Early Neolithic	Settlement	Known location	Non-intentional	Published
Saxony	Leipzig	Großstorkwitz	Ohne Ortsangabe	Neolithic	Stray find	Symbolic location	Intentional	Unpublished
Saxony	Leipzig	Großwischstauden	Östlich vom Ort/Dreilindenberg	Middle Neolithic	Settlement	Known location	Non-intentional	Unpublished
Saxony	Leipzig	Großwischstauden	Ohne Ortsangabe	Neolithic	Stray find	Symbolic location	Unknown	Published
Saxony	Leipzig	Hohendorf	Südöstlicher Ortsrand/Sandgrube/Kirschberg	Early Neolithic	Stray find	Known location	Non-intentional	Published
Saxony	Leipzig	Hohendorf	Südöstlich vom Ort/Westlich vom Leichenweg/Flurgrenze	Late Neolithic	Settlement	Known location	Non-intentional	Published
Saxony	Leipzig	Hohendorf	Ohne Ortsangabe	Early Neolithic	Stray find	Symbolic location	Unknown	Published
Saxony	Leipzig	Hohendorf	Ohne Ortsangabe	Late Neolithic	Stray find	Symbolic location	Unknown	Published
Saxony	Leipzig	Imnitz	Kuhberg	Neolithic	Stray find	Known location	Non-intentional	Unpublished
Saxony	Leipzig	Imnitz	Nordöstlich des Kuhberges	Middle Neolithic	Settlement	Known location	Intentional	Unpublished
Saxony	Leipzig	Imnitz	Nordöstlich des Kuhberges	Late Neolithic	Burial site	Known location	Non-intentional	Unpublished
Saxony	Leipzig	Imnitz	Ortstetter/Dalziger Weg/Dorfstraße EFH	Early Neolithic	Settlement	Known location	Non-intentional	Unpublished
Saxony	Leipzig	Imnitz	Straßenmeisterei Zwenkau/Nordöstlich vom Kuhberg	Early Neolithic	Settlement	Known location	Non-intentional	Unpublished
Saxony	Leipzig	Imnitz	Ziegelei Imnitz/Weg nach Großdalzig/250 m vom rechten Elsterufer	Early Neolithic	Settlement	Known location	Non-intentional	Published
Saxony	Leipzig	Imnitz	Ziegelei Imnitz/Weg nach Großdalzig/250 m vom rechten Elsterufer	Early Neolithic	Settlement	Known location	Non-intentional	Published
Saxony	Leipzig	Imnitz	Ohne Ortsangabe	Neolithic	Stray find	Symbolic location	Unknown	Unpublished
Saxony	Leipzig	Kitzen	Hufen III/Am Räpitzer Wege IV	Early Neolithic	Settlement	Known location	Intentional	Unpublished
Saxony	Leipzig	Kitzen	KTZ-07	Late Neolithic	Settlement	Known location	Non-intentional	Unpublished
Saxony	Leipzig	Kitzen	KTZ-23	Neolithic	Burial site	Known location	Non-intentional	Unpublished
Saxony	Leipzig	Kitzen	KTZ-29	Late Neolithic	Burial site	Known location	Non-intentional	Unpublished
Saxony	Leipzig	Kitzen	KTZ-36	Late Neolithic	Burial site	Known location	Non-intentional	Unpublished
Saxony	Leipzig	Kitzen	KTZ-36/KTZ-42	Late Neolithic	Settlement	Known location	Non-intentional	Unpublished
Saxony	Leipzig	Kitzen	KTZ-41	Middle Neolithic	Settlement	Known location	Non-intentional	Unpublished
Saxony	Leipzig	Kitzen	Nordöstlicher Ortsrand	Middle Neolithic	Settlement	Known location	Non-intentional	Published
Saxony	Leipzig	Kitzen	Nordöstlicher Ortsrand	Middle Neolithic	Burial site	Known location	Non-intentional	Published
Saxony	Leipzig	Kitzen	Östlicher Ortsrand	Middle Neolithic	Settlement	Known location	Non-intentional	Unpublished
Saxony	Leipzig	Kitzen	Rodeland	Neolithic	Settlement	Known location	Intentional	Unpublished
Saxony	Leipzig	Kitzen	Steinberg	Late Neolithic	Settlement	Known location	Intentional	Unpublished
Saxony	Leipzig	Kitzen	Steinberg/Rützschke/KTZ-29	Late Neolithic	Settlement	Known location	Non-intentional	Unpublished
Saxony	Leipzig	Kitzen	Ohne Ortsangabe	Neolithic	Stray find	Symbolic location	Unknown	Unpublished
Saxony	Leipzig	Kleindalzig	Nördlich vom Ort	Neolithic	Stray find	Known location	Intentional	Published
Saxony	Leipzig	Kleindalzig	Nordwestlich vom Ort/Elsterschleife/Lehmgrube	Early Neolithic	Settlement	Known location	Non-intentional	Published
Saxony	Leipzig	Kleindalzig	Westlich vom Ort	Early Neolithic	Settlement	Known location	Non-intentional	Published
Saxony	Leipzig	Kleindalzig	Ohne Ortsangabe	Neolithic	Stray find	Symbolic location	Non-intentional	Published
Saxony	Leipzig	Klein-Schkorlopp	Höhenpunkt 130,9/KTZ-39	Early Neolithic	Settlement	Known location	Non-intentional	Published
Saxony	Leipzig	Kleinstolpen	Pödelwitz	Neolithic	Stray find	Known location	Non-intentional	Unpublished
Saxony	Leipzig	Kleinstolpen	Pödelwitz	Late Neolithic	Stray find	Known location	Non-intentional	Unpublished
Saxony	Leipzig	Kleinstolpen	Pödelwitz	Neolithic	Stray find	Known location	Non-intentional	Unpublished
Saxony	Leipzig	Kleinstolpen	Pödelwitz	Neolithic	Stray find	Known location	Non-intentional	Unpublished
Saxony	Leipzig	Kleinstolpen	Ohne Ortsangabe	Early Neolithic	Stray find	Symbolic location	Unknown	Unpublished
Saxony	Leipzig	Kleinstorkwitz	Kiesgrube	Early Neolithic	Burial site	Known location	Non-intentional	Published
Saxony	Leipzig	Kleinstorkwitz	Westlich vom Ort/Elsterbruch	Early Neolithic	Stray find	Known location	Non-intentional	Published
Saxony	Leipzig	Kleinwischstauden	GRZ-22	Late Neolithic	Settlement	Known location	Non-intentional	Unpublished
Saxony	Leipzig	Kleinwischstauden	GRZ-22	Late Neolithic	Burial site	Known location	Non-intentional	Unpublished
Saxony	Leipzig	Kleinwischstauden	Regulierungsarbeiten an der Schnauder	Neolithic	Stray find	Known location	Non-intentional	Unpublished
Saxony	Leipzig	Kobschütz	Südwestlich vom Ort/Imbiß Audigast	Neolithic	Settlement	Known location	Non-intentional	Unpublished
Saxony	Leipzig	Kotzschbar	Westlich vom Ort/Elsterflussbett	Early Neolithic	Settlement	Symbolic location	Non-intentional	Published
Saxony	Leipzig	Kotzschbar	Ohne Ortsangabe	Early Neolithic	Stray find	Symbolic location	Unknown	Unpublished
Saxony	Leipzig	Lippendorf	Feldflur von Lippendorf	Neolithic	Stray find	Known location	Non-intentional	Unpublished
Saxony	Leipzig	Löbnitz-Bennewitz	FWV 2-Trasse	Early Neolithic	Settlement	Known location	Non-intentional	Unpublished
Saxony	Leipzig	Löbnitz-Bennewitz	FWV 2-Trasse	Late Neolithic	Settlement	Known location	Non-intentional	Unpublished
Saxony	Leipzig	Löbnitz-Bennewitz	Östlich vom Ort	Early Neolithic	Settlement	Known location	Non-intentional	Unpublished
Saxony	Leipzig	Löbnitz-Bennewitz	Südöstlich vom Ort	Early Neolithic	Settlement	Known location	Non-intentional	Unpublished
Saxony	Leipzig	Löbnitz-Bennewitz	Südöstlich vom Ort	Early Neolithic	Settlement	Known location	Non-intentional	Unpublished
Saxony	Leipzig	Löbschütz	Dorfstrasse 4/LOU-02/Peischweg 2	Early Neolithic	Settlement	Known location	Non-intentional	Published
Saxony	Leipzig	Löbschütz	Nordöstlich vom Ort	Early Neolithic	Settlement	Known location	Non-intentional	Published
Saxony	Leipzig	Löbschütz	Südwestlich vom Ort/Rohrleitungsgraben nach Großdalzig	Early Neolithic	Settlement	Known location	Non-intentional	Published
Saxony	Leipzig	Löbschütz	Südwestlich vom Ort/Rohrleitungsgraben nach Großdalzig	Middle Neolithic	Settlement	Known location	Non-intentional	Published
Saxony	Leipzig	Löbschütz	Südwestlich vom Ort/Rohrleitungsgraben nach Großdalzig	Middle Neolithic	Settlement	Known location	Non-intentional	Published
Saxony	Leipzig	Löbschütz	Südöstlich vom Ort/Südlich der Straße/Nördlich des Säuf/Flurgrenze mit Pulgar	Late Neolithic	Stray find	Known location	Non-intentional	Published
Saxony	Leipzig	Löbschütz	ZW-65	Late Neolithic	Settlement	Known location	Non-intentional	Unpublished
Saxony	Leipzig	Löbschütz	ZW-67/Südwestlich vom Ort/Nördlich der Straße nach Wiederau	Early Neolithic	Settlement	Known location	Non-intentional	Published
Saxony	Leipzig	Löbschütz	Ohne Ortsangabe	Late Neolithic	Stray find	Symbolic location	Unknown	Unpublished
Saxony	Leipzig	Markkleeberg	Ohne Ortsangabe	Neolithic	Stray find	Symbolic location	Unknown	Unpublished
Saxony	Leipzig	Mausitz	ZW-63/ZW-64/FGL226-Trasse	Late Neolithic	Burial site	Known location	Intentional	Published
Saxony	Leipzig	Methewitz	Am Weg von Käferhain nach Gatzen	Late Neolithic	Settlement	Known location	Non-intentional	Unpublished
Saxony	Leipzig	Nöthnitz	Ohne Ortsangabe	Neolithic	Stray find	Symbolic location	Non-intentional	Unpublished
Saxony	Leipzig	Obertitz	Ohne Ortsangabe	Neolithic	Stray find	Symbolic location	Unknown	Unpublished
Saxony	Leipzig	Oderwitz	Südlicher Ortsrand	Neolithic	Burial site	Known location	Non-intentional	Published
Saxony	Leipzig	Pegau	Anliegerstrasse/Schlossergasse	Early Neolithic	Settlement	Known location	Non-intentional	Unpublished
Saxony	Leipzig	Pegau	Friedenstraße	Late Neolithic	Settlement	Known location	Unknown	Published
Saxony	Leipzig	Pegau	Kiesgrube Tittelbach	Early Neolithic	Settlement	Known location	Non-intentional	Published
Saxony	Leipzig	Pegau	Kiesgrube Tittelbach	Late Neolithic	Settlement	Known location	Non-intentional	Published
Saxony	Leipzig	Pegau	Laurentiuskirche	Early Neolithic	Settlement	Known location	Non-intentional	Unpublished
Saxony	Leipzig	Pegau	Neuer Friedhof	Early Neolithic	Settlement	Known location	Non-intentional	Published
Saxony	Leipzig	Pegau	Nördlich vom Alten Friedhof/Südlich der Bahnlinie	Neolithic	Burial site	Known location	Non-intentional	Published
Saxony	Leipzig	Pegau	Nordöstlich vom Ort	Neolithic	Stray find	Known location	Non-intentional	Unpublished
Saxony	Leipzig	Pegau	Pegau-Nord/Wohnblock 6/Gärtnerei bei Höhe 136,7	Neolithic	Settlement	Known location	Unknown	Published
Saxony	Leipzig	Pegau	Ziegelei	Early Neolithic	Settlement	Known location	Non-intentional	Published
Saxony	Leipzig	Pegau	Ziegelei	Late Neolithic	Settlement	Known location	Non-intentional	Published
Saxony	Leipzig	Pegau	Ziegelei	Late Neolithic	Settlement	Known location	Non-intentional	Unpublished
Saxony	Leipzig	Pegau	Ziegelei K. Erbs	Early Neolithic	Stray find	Known location	Non-intentional	Published
Saxony	Leipzig	Pegau	Ziegeleigrube	Late Neolithic	Stray find	Known location	Non-intentional	Unpublished
Saxony	Leipzig	Pegau	Zwischen Pegau und Carsdorf/Gärtnerei	Late Neolithic	Burial site	Known location	Non-intentional	Published
Saxony	Leipzig	Pegau	Ohne Ortsangabe	Neolithic	Stray find	Symbolic location	Unknown	Unpublished
Saxony	Leipzig	Pegau	Ohne Ortsangabe	Early Neolithic	Stray find	Symbolic location	Unknown	Unpublished
Saxony	Leipzig	Pegau	Ohne Ortsangabe	Early Neolithic	Stray find	Symbolic location	Unknown	Published
Saxony	Leipzig	Pegau	Ohne Ortsangabe	Late Neolithic	Stray find	Symbolic location	Unknown	Unpublished
Saxony	Leipzig	Pegau	Ohne Ortsangabe	Late Neolithic	Stray find	Symbolic location	Unknown	Published
Saxony	Leipzig	Peissen	Westlich vom Ort/Quarkwinkel/Westlich vom Floßgraben	Neolithic	Stray find	Known location	Non-intentional	Published
Saxony	Leipzig	Peres	Nordwestlich vom Ort	Neolithic	Stray find	Known location	Non-intentional	Unpublished
Saxony	Leipzig	Prödel	Sandgrube an der Harth/Ostrand der Aue/Ziegelei Zöbigker	Early Neolithic	Settlement	Known location	Non-intentional	Published
Saxony	Leipzig	Prödel	Sandgrube an der Harth/Ostrand der Aue/Ziegelei Zöbigker	Early Neolithic	Settlement	Known location	Non-intentional	Published
Saxony	Leipzig	Pulgar	Ohne Ortsangabe	Neolithic	Stray find	Symbolic location	Unknown	Unpublished
Saxony	Leipzig	Pulgar	Ohne Ortsangabe	Late Neolithic	Stray find	Symbolic location	Unknown	Unpublished
Saxony	Leipzig	Ramsdorf	Sommerstall	Neolithic	Stray find	Known location	Non-intentional	Unpublished
Saxony	Leipzig	Ramsdorf	Ohne Ortsangabe	Early Neolithic	Stray find	Symbolic location	Unknown	Unpublished
Saxony	Leipzig	Räpitz	BAB-38/Trasse	Late Neolithic	Burial site	Known location	Non-intentional	Unpublished
Saxony	Leipzig	Rüssen	Nordöstlich vom Ort	Neolithic	Settlement	Known location	Non-intentional	Unpublished
Saxony	Leipzig	Rüssen	Zwischen Rüssen und Kleinstorkwitz	Neolithic	Settlement	Known location	Non-intentional	Unpublished
Saxony	Leipzig	Saasdorf	Ohne Ortsangabe	Neolithic	Stray find	Symbolic location	Unknown	Unpublished
Saxony	Leipzig	Scheidens	Nördlich vom Ort	Neolithic	Stray find	Known location	Intentional	Unpublished
Saxony	Leipzig	Scheidens	Südöstlich vom Ort	Neolithic	Settlement	Known location	Intentional	Unpublished
Saxony	Leipzig	Schkeitbar	MS 08/MS 09	Middle Neolithic	Settlement	Known location	Non-intentional	Unpublished
Saxony	Leipzig	Schkeitbar	MS 10	Late Neolithic	Settlement	Known location	Non-intentional	Unpublished
Saxony	Leipzig	Schkeitbar	Südlich vom Ort/Hinter den Gärten	Neolithic	Settlement	Known location	Intentional	Unpublished
Saxony	Leipzig	Schkeitbar	Südöstlich vom Ort	Neolithic	Settlement	Known location	Intentional	Unpublished
Saxony	Leipzig	Schnaudertrebnitz	Am Piegeler Weg/Nördlich vom Steinberg	Late Neolithic	Burial site	Known location	Non-intentional	Unpublished
Saxony	Leipzig	Schnaudertrebnitz	Am Piegeler Weg/Nördlich vom Steinberg	Late Neolithic	Burial site	Known location	Non-intentional	Published
Saxony	Leipzig	Schnaudertrebnitz	Nordöstlicher Ortsrand	Late Neolithic	Stray find	Known location	Non-intentional	Unpublished
Saxony	Leipzig	Seegel	Westlich vom Ort/Östlich vom Floßgraben/Südlich der Wunderquelle	Neolithic	Stray find	Known location	Intentional	Published
Saxony	Leipzig	Tannewitz	Saxonyfeld/Tagebau Profen	Middle Neolithic	Settlement	Known location	Non-intentional	Published
Saxony	Leipzig	Tellschütz	Pumpstation	Late Neolithic	Stray find	Known location	Intentional	Unpublished
Saxony	Leipzig	Tellschütz	Südwestlich vom Ort	Neolithic	Settlement	Known location	Intentional	Unpublished
Saxony	Leipzig	Thesau	Nördlich vom Ort	Neolithic	Stray find	Known location	Intentional	Unpublished
Saxony	Leipzig	Trautzschen	Elsterregulierung oberhalb von Pegau	Neolithic	Stray find	Known location	Non-intentional	Unpublished
Saxony	Leipzig	Trautzschen	Ortstetter	Early Neolithic	Stray find	Known location	Non-intentional	Unpublished
Saxony	Leipzig	Trautzschen	Saxonyfeld/Tagebau Profen	Late Neolithic	Settlement	Known location	Non-intentional	Published
Saxony	Leipzig	Trautzschen	Sportplatz	Early Neolithic	Settlement	Known location	Non-intentional	Published
Saxony	Leipzig	Trautzschen	Sportplatz	Late Neolithic	Burial site	Known location	Non-intentional	Published
Saxony	Leipzig	Trautzschen	Westlich vom Ort/Westlich der Bahnlinie	Middle Neolithic	Settlement	Known location	Non-intentional	Published
Saxony	Leipzig	Werben	Domsener Weg/Monarchenhügel	Late Neolithic	Burial site	Known location	Non-intentional	Published
Saxony	Leipzig	Werben	Tagebau am Ortsrand	Neolithic	Settlement	Known location	Non-intentional	Unpublished
Saxony	Leipzig	Werben	Tagebau am Ortsrand	Middle Neolithic	Settlement	Known location	Non-intentional	Unpublished
Saxony	Leipzig	Werben	Tagebau am Ortsrand	Middle Neolithic	Burial site	Known location	Non-intentional	Published
Saxony	Leipzig	Wiederau	Achtackerschlippe	Early Neolithic	Settlement	Known location	Intentional	Unpublished
Saxony	Leipzig	Wiederau	Grundstück Raschke	Early Neolithic	Settlement	Known location	Non-intentional	Published
Saxony	Leipzig	Wiederau	Kiesgrube	Neolithic	Stray find	Known location	Non-intentional	Published
Saxony	Leipzig	Wiederau	Nördlich vom Ort	Late Neolithic	Settlement	Known location	Intentional	Unpublished
Saxony	Leipzig	Wiederau	Nördlich vom Ort	Early Neolithic	Settlement	Known location	Intentional	Unpublished
Saxony	Leipzig	Wiederau	Nördlich vom Ort	Early Neolithic	Settlement	Known location	Intentional	Unpublished
Saxony	Leipzig	Wiederau	Nördlich vom Ort/Straße nach Kleindalzig	Early Neolithic	Settlement	Known location	Non-intentional	Published
Saxony	Leipzig	Wiederau	Nördlich vom Ort/Straße nach Kleindalzig	Middle Neolithic	Settlement	Known location	Non-intentional	Published
Saxony	Leipzig	Wiederau	Nördlich vom Ort/Straße nach Kleindalzig	Late Neolithic	Settlement	Known location	Non-intentional	Published
Saxony	Leipzig	Wiederau	Nördlich vom Ort/Straße nach Kleindalzig	Late Neolithic	Settlement	Known location	Non-intentional	Published
Saxony	Leipzig	Wiederau	Nördlich vom Ort/Straße nach Kleindalzig/Hauptstraße 43/Grundstück Raschke	Early Neolithic	Settlement	Known location	Non-intentional	Published
Saxony	Leipzig	Wiederau	Nordwestlich vom Ort	Neolithic	Settlement	Known location	Intentional	Unpublished
Saxony	Leipzig	Wiederau	Südöstlich vom Ort	Neolithic	Stray find	Known location	Non-intentional	Unpublished
Saxony	Leipzig	Wiederau	Ohne Ortsangabe	Neolithic	Stray find	Symbolic location	Unknown	Published
Saxony	Leipzig	Zauschwitz	Alte Grube/Neue Grube/Lehmgrube Edmund Finzel	Early Neolithic	Burial site	Known location	Non-intentional	Published
Saxony	Leipzig	Zauschwitz	Alte Grube/Neue Grube/Lehmgrube Edmund Finzel	Early Neolithic	Burial site	Known location	Non-intentional	Published
Saxony	Leipzig	Zauschwitz	Alte Grube/Neue Grube/Lehmgrube Edmund Finzel	Early Neolithic	Burial site	Known location	Non-intentional	Published
Saxony	Leipzig	Zauschwitz	Alte Grube/Neue Grube/Lehmgrube Edmund Finzel	Middle Neolithic	Burial site	Known location	Non-intentional	Published
Saxony	Leipzig	Zauschwitz	Alte Grube/Neue Grube/Lehmgrube Edmund Finzel	Middle Neolithic	Burial site	Known location	Non-intentional	Published
Saxony	Leipzig	Zauschwitz	Alte Grube/Neue Grube/Lehmgrube Edmund Finzel	Middle Neolithic	Burial site	Known location	Non-intentional	Published
Saxony	Leipzig	Zauschwitz	Alte Grube/Neue Grube/Lehmgrube Edmund Finzel	Middle Neolithic	Burial site	Known location	Non-intentional	Published
Saxony	Leipzig	Zauschwitz	Alte Grube/Neue Grube/Lehmgrube Edmund Finzel	Late Neolithic	Burial site	Known location	Non-intentional	Published
Saxony	Leipzig	Zauschwitz	Alte Grube/Neue Grube/Lehmgrube Edmund Finzel	Late Neolithic	Burial site	Known location	Non-intentional	Published
Saxony	Leipzig	Zauschwitz	Alte Grube/Neue Grube/Lehmgrube Edmund Finzel/Geleitsberg	Early Neolithic	Settlement	Known location	Non-intentional	Published
Saxony	Leipzig	Zauschwitz	Alte Grube/Neue Grube/Lehmgrube Edmund Finzel/Geleitsberg	Middle Neolithic	Settlement	Known location	Non-intentional	Published
Saxony	Leipzig	Zauschwitz	Alte Grube/Neue Grube/Lehmgrube Edmund Finzel/Geleitsberg	Middle Neolithic	Settlement	Known location	Non-intentional	Published
Saxony	Leipzig	Zauschwitz	Alte Grube/Neue Grube/Lehmgrube Edmund Finzel/Geleitsberg	Middle Neolithic	Settlement	Known location	Non-intentional	Published
Saxony	Leipzig	Zauschwitz	Alte Grube/Neue Grube/Lehmgrube Edmund Finzel/Nordwestlich am Geleitsberg	Early Neolithic	Settlement	Known location	Non-intentional	Published
Saxony	Leipzig	Zauschwitz	Alte Grube/Neue Grube/Lehmgrube Edmund Finzel/Nordwestlich am Geleitsberg	Middle Neolithic	Settlement	Known location	Non-intentional	Published
Saxony	Leipzig	Zauschwitz	Bunsch westlich am Mühlgraben	Neolithic	Stray find	Known location	Intentional	Unpublished
Saxony	Leipzig	Zauschwitz	Nördlich vom Ort/Ortstetter/Gemarkungsgrenze zu Großstorkwitz	Early Neolithic	Settlement	Known location	Intentional	Unpublished
Saxony	Leipzig	Zauschwitz	Nordwestlich vom Ort	Early Neolithic	Settlement	Known location	Intentional	Published
Saxony	Leipzig	Zauschwitz	Nordwestlich vom Ort	Middle Neolithic	Settlement	Known location	Intentional	Published
Saxony	Leipzig	Zauschwitz	Nordwestlich vom Ort	Late Neolithic	Settlement	Known location	Intentional	Unpublished
Saxony	Leipzig	Zauschwitz	Nordwestlich vom Ort	Late Neolithic	Settlement	Known location	Intentional	Published
Saxony	Leipzig	Zauschwitz	Südlöstlich vom Geleitsberg	Late Neolithic	Settlement	Known location	Intentional	Unpublished
Saxony	Leipzig	Zauschwitz	Westlich vom Ort	Middle Neolithic	Burial site	Known location	Non-intentional	Published
Saxony	Leipzig	Zauschwitz	Westlich vom Ort/Südlich von Großstorkwitz	Early Neolithic	Settlement	Known location	Intentional	Published
Saxony	Leipzig	Zauschwitz	Westlich vom Ort/Südlich von Großstorkwitz	Late Neolithic	Settlement	Known location	Intentional	Published
Saxony	Leipzig	Zauschwitz	Ohne Ortsangabe	Neolithic	Stray find	Symbolic location	Unknown	Published
Saxony	Leipzig	Zauschwitz	Ohne Ortsangabe	Early Neolithic	Stray find	Symbolic location	Unknown	Unpublished
Saxony	Leipzig	Zauschwitz	Ohne Ortsangabe	Early Neolithic	Stray find	Symbolic location	Unknown	Unpublished
Saxony	Leipzig	Zauschwitz	Ohne Ortsangabe	Early Neolithic	Stray find	Symbolic location	Unknown	Unpublished
Saxony	Leipzig	Zauschwitz	Ohne Ortsangabe	Middle Neolithic	Stray find	Symbolic location	Unknown	Unpublished
Saxony	Leipzig	Zauschwitz	Ohne Ortsangabe	Middle Neolithic	Stray find	Symbolic location	Unknown	Unpublished
Saxony	Leipzig	Zauschwitz	Ohne Ortsangabe	Late Neolithic	Stray find	Symbolic location	Unknown	Unpublished
Saxony	Leipzig	Zeschwitz	Ohne Ortsangabe	Late Neolithic	Stray find	Symbolic location	Unknown	Published
Saxony	Leipzig	Zitzschen	Nordwestlich vom Ort	Late Neolithic	Stray find	Known location	Intentional	Unpublished
Saxony	Leipzig	Zitzschen	Östlich vom Ort	Late Neolithic	Settlement	Known location	Non-intentional	Unpublished
Saxony	Leipzig	Zitzschen	ZW-15/ZW-17	Late Neolithic	Settlement	Known location	Non-intentional	Unpublished
Saxony	Leipzig	Zöbigker	Ohne Ortsangabe	Early Neolithic	Stray find	Symbolic location	Unknown	Published
Saxony	Leipzig	Zschagast	Nordwestlich vom Ort/Streitstatt/Wachtel	Neolithic	Settlement	Known location	Unknown	Published
Saxony	Leipzig	Zwenkau	Diebesgrund/Ziegeleigruben	Early Neolithic	Settlement	Known location	Non-intentional	Published
Saxony	Leipzig	Zwenkau	Eichholz/Herrengartenweg/Lehmgrube Dietze	Early Neolithic	Settlement	Symbolic location	Non-intentional	Published
Saxony	Leipzig	Zwenkau	Eichholz/Herrengartenweg/Lehmgrube Dietze	Early Neolithic	Settlement	Symbolic location	Non-intentional	Published
Saxony	Leipzig	Zwenkau	Harthschlößchen/Harthwaldung	Early Neolithic	Settlement	Known location	Non-intentional	Published
Saxony	Leipzig	Zwenkau	Harthschlößchen/Harthwaldung	Early Neolithic	Settlement	Known location	Non-intentional	Published
Saxony	Leipzig	Zwenkau	Nördlich vom Ort/Sandgruben östlich der Pulvermühle	Late Neolithic	Settlement	Known location	Intentional	Published
Saxony	Leipzig	Zwenkau	Nördlich vom Ort/Sandgruben östlich der Pulvermühle/ZW-80/ZW-84/ZW-87	Early Neolithic	Settlement	Known location	Non-intentional	Published
Saxony	Leipzig	Zwenkau	Ortstetter/Markt/Pegauer Straße 20a	Early Neolithic	Settlement	Known location	Non-intentional	Unpublished
Saxony	Leipzig	Zwenkau	Ortstetter/Pulvermühlenweg	Neolithic	Settlement	Known location	Non-intentional	Unpublished
Saxony	Leipzig	Zwenkau	Ortstetter/Pulvermühlenweg	Neolithic	Burial site	Known location	Non-intentional	Unpublished
Saxony	Leipzig	Zwenkau	Schloßberg	Early Neolithic	Settlement	Known location	Unknown	Published
Saxony	Leipzig	Zwenkau	Staats-Forst-Revier Harth/Abteilung 4	Middle Neolithic	Burial site	Known location	Non-intentional	Published
Saxony	Leipzig	Zwenkau	Staats-Forst-Revier Harth/Abteilung 4	Middle Neolithic	Burial site	Known location	Non-intentional	Published
Saxony	Leipzig	Zwenkau	Staats-Forst-Revier Harth/Abteilung 4	Late Neolithic	Burial site	Known location	Non-intentional	Published
Saxony	Leipzig	Zwenkau	Staats-Forst-Revier Harth/Abteilung 5	Middle Neolithic	Burial site	Known location	Intentional	Published
Saxony	Leipzig	Zwenkau	Staats-Forst-Revier Harth/Abteilung 5	Middle Neolithic	Burial site	Known location	Intentional	Published
Saxony	Leipzig	Zwenkau	Staats-Forst-Revier Harth/Abteilung 5	Late Neolithic	Burial site	Known location	Intentional	Published
Saxony	Leipzig	Zwenkau	Staats-Forst-Revier Harth/Abteilung 36/Ziegelei Dieter	Early Neolithic	Stray find	Known location	Non-intentional	Published
Saxony	Leipzig	Zwenkau	Staats-Forst-Revier Harth/Abteilung 37	Early Neolithic	Settlement	Known location	Non-intentional	Published
Saxony	Leipzig	Zwenkau	Staats-Forst-Revier Harth/Abteilung 37	Early Neolithic	Settlement	Known location	Non-intentional	Published
Saxony	Leipzig	Zwenkau	Stöckelberg/Sportplatz „Germania“	Neolithic	Burial site	Known location	Non-intentional	Unpublished
Saxony	Leipzig	Zwenkau	Straße der SA Nr. 20	Early Neolithic	Settlement	Known location	Non-intentional	Published
Saxony	Leipzig	Zwenkau	Tagebau	Early Neolithic	Stray find	Known location	Non-intentional	Published
Saxony	Leipzig	Zwenkau	Weiße Mark/Ziegeleigrube Dieter/Ziegeleigrube Kinne/Lehmgrube Koch	Neolithic	Settlement	Known location	Non-intentional	Published
Saxony	Leipzig	Zwenkau	Ziegelei Funke	Neolithic	Stray find	Symbolic location	Non-intentional	Unpublished
Saxony	Leipzig	Zwenkau	Ohne Ortsangabe	Neolithic	Stray find	Symbolic location	Unknown	Published
Saxony	Leipzig	Zwenkau	Ohne Ortsangabe	Early Neolithic	Stray find	Symbolic location	Unknown	Unpublished
Saxony	Leipzig Stadt	Groß-Zschocher	Südlich vom Ort/Kreuzung von Dieskaustrasse und Gerhard-Ellrod-Strasse	Early Neolithic	Settlement	Known location	Non-intentional	Unpublished
Saxony	Leipzig Stadt	Groß-Zschocher	Westlich vom Ort	Neolithic	Stray find	Known location	Non-intentional	Unpublished
Saxony	Leipzig Stadt	Groß-Zschocher	Ohne Ortsangabe	Neolithic	Stray find	Symbolic location	Unknown	Unpublished
Saxony	Leipzig Stadt	Klein-Zschocher	Ohne Ortsangabe	Neolithic	Stray find	Symbolic location	Unknown	Unpublished
Saxony	Leipzig Stadt	Klein-Zschocher	Ohne Ortsangabe	Late Neolithic	Stray find	Symbolic location	Unknown	Published
Saxony	Leipzig Stadt	Knauthain	Kirche	Early Neolithic	Settlement	Known location	Non-intentional	Published
Saxony	Leipzig Stadt	Knauthain	Nahe der Kreuzung von Rehbacher Straße und Bösdorfer Straße	Early Neolithic	Settlement	Known location	Non-intentional	Published
Saxony	Leipzig Stadt	Knauthain	Nahe der Kreuzung von Rehbacher Straße und Bösdorfer Straße	Middle Neolithic	Settlement	Known location	Non-intentional	Published
Saxony	Leipzig Stadt	Knauthain	Nahe der Kreuzung von Rehbacher Straße und Bösdorfer Straße	Late Neolithic	Burial site	Known location	Non-intentional	Published
Saxony	Leipzig Stadt	Knauthain	Östlich von Rehbach	Neolithic	Stray find	Known location	Non-intentional	Unpublished
Saxony	Leipzig Stadt	Knauthain	Rittergut/Taubenberg	Late Neolithic	Settlement	Known location	Non-intentional	Unpublished
Saxony	Leipzig Stadt	Knauthain	Seumestraße 117/Nördlich der Kirche	Early Neolithic	Settlement	Known location	Non-intentional	Published
Saxony	Leipzig Stadt	Knauthain	Westlich vom Ort/Zwischen den Straßen nach Rehbach und Knautnaundorf	Late Neolithic	Settlement	Known location	Non-intentional	Unpublished
Saxony	Leipzig Stadt	Knautkleeberg	Fortunastraße 16	Neolithic	Settlement	Known location	Non-intentional	Unpublished
Saxony	Leipzig Stadt	Knautkleeberg	Seumestraße 81/83	Early Neolithic	Settlement	Known location	Non-intentional	Unpublished
Saxony	Leipzig Stadt	Knautkleeberg	Seumestraße 81/83	Late Neolithic	Settlement	Known location	Non-intentional	Unpublished
Saxony	Leipzig Stadt	Knautkleeberg	Ohne Ortsangabe	Neolithic	Stray find	Symbolic location	Unknown	Unpublished
Saxony	Leipzig Stadt	Knautkleeberg	Ohne Ortsangabe	Early Neolithic	Settlement	Symbolic location	Unknown	Published
Saxony	Leipzig Stadt	Knautnaundorf	Nördlich vom Ort	Late Neolithic	Stray find	Known location	Non-intentional	Unpublished
Saxony	Leipzig Stadt	Knautnaundorf	Südwestlich vom Ort	Late Neolithic	Settlement	Known location	Non-intentional	Published
Saxony	Leipzig Stadt	Rehbach	Östlich vom Ort	Neolithic	Stray find	Known location	Intentional	Unpublished
Saxony	Leipzig Stadt	Windorf	Ortstetter	Early Neolithic	Settlement	Known location	Non-intentional	Unpublished
Saxony	Leipzig Stadt	Windorf	Ortstetter	Early Neolithic	Settlement	Known location	Non-intentional	Unpublished
Saxony	Vogtlandkreis	Altensalz	Östlicher Ortsrand/Hangterrasse 25 m über der Trieb	Neolithic	Stray find	Known location	Non-intentional	Published
Saxony	Vogtlandkreis	Brockau	Nordöstlich vom Ort	Neolithic	Stray find	Known location	Intentional	Published
Saxony	Vogtlandkreis	Brockau	Südöstlich vom Ort/Nordhang des Kuhberges im Wald	Early Neolithic	Stray find	Known location	Non-intentional	Published
Saxony	Vogtlandkreis	Chrieschwitz	Goldene Höhe/Höhenpunkt 467,7	Neolithic	Stray find	Known location	Intentional	Published
Saxony	Vogtlandkreis	Chrieschwitz	Henkel‘sche Brauerei	Early Neolithic	Stray find	Known location	Non-intentional	Published
Saxony	Vogtlandkreis	Chrieschwitz	Warthberg/Höhenpunkt 371,1	Neolithic	Stray find	Known location	Intentional	Published
Saxony	Vogtlandkreis	Christgrün	Ohne Ortsangabe	Neolithic	Stray find	Symbolic location	Unknown	Published
Saxony	Vogtlandkreis	Drochaus	Acker 267	Neolithic	Stray find	Known location	Non-intentional	Published
Saxony	Vogtlandkreis	Elsterberg	Gartenstrasse 38/Sack	Neolithic	Stray find	Known location	Non-intentional	Published
Saxony	Vogtlandkreis	Elsterberg	Ohne Ortsangabe	Neolithic	Stray find	Symbolic location	Unknown	Published
Saxony	Vogtlandkreis	Fröbersgrün	Ohne Ortsangabe	Neolithic	Stray find	Symbolic location	Unknown	Published
Saxony	Vogtlandkreis	Hauptmannsgrün	Westlich vom Ort	Neolithic	Stray find	Known location	Non-intentional	Unpublished
Saxony	Vogtlandkreis	Jößnitz	Rittergutsfeld südwestlich vom Ort	Neolithic	Stray find	Known location	Non-intentional	Published
Saxony	Vogtlandkreis	Jößnitz	Ohne Ortsangabe	Neolithic	Stray find	Symbolic location	Unknown	Published
Saxony	Vogtlandkreis	Jößnitz	Ohne Ortsangabe	Early Neolithic	Stray find	Symbolic location	Unknown	Published
Saxony	Vogtlandkreis	Kemnitz	Pöhl	Neolithic	Stray find	Known location	Non-intentional	Unpublished
Saxony	Vogtlandkreis	Lengenfeld	Göltzschtal/Westlicher Hang	Neolithic	Stray find	Symbolic location	Non-intentional	Published
Saxony	Vogtlandkreis	Lengenfeld	Nordwestlicher Ortsrand/Walkmühlenweg	Neolithic	Stray find	Known location	Non-intentional	Published
Saxony	Vogtlandkreis	Mylau	Sportplatz	Neolithic	Stray find	Known location	Non-intentional	Published
Saxony	Vogtlandkreis	Oberreichenau	Pausa	Neolithic	Stray find	Known location	Non-intentional	Unpublished
Saxony	Vogtlandkreis	Oberreichenbach	Am Bahngelände der Mylauer Bahn	Early Neolithic	Stray find	Known location	Non-intentional	Published
Saxony	Vogtlandkreis	Pausa	Ohne Ortsangabe	Neolithic	Stray find	Symbolic location	Unknown	Unpublished
Saxony	Vogtlandkreis	Pechtelsgrün	Ohne Ortsangabe	Neolithic	Stray find	Symbolic location	Unknown	Unpublished
Saxony	Vogtlandkreis	Plauen	Weststraße in der Nähe der Industrie- und Handelskammer	Late Neolithic	Stray find	Known location	Non-intentional	Unpublished
Saxony	Vogtlandkreis	Plauen	Ohne Ortsangabe	Late Neolithic	Stray find	Known location	Unknown	Published
Saxony	Vogtlandkreis	Reimersgrün	Nördlich vom Ort/Südwesthang des Kuhberges/Südöstlich von Höhe 446,3	Neolithic	Stray find	Known location	Intentional	Published
Saxony	Vogtlandkreis	Reimersgrün	Ortstetter/Lesehaufen	Neolithic	Stray find	Known location	Non-intentional	Published
Saxony	Vogtlandkreis	Reimersgrün	Nördlich vom Ort	Early Neolithic	Stray find	Known location	Non-intentional	Published
Saxony	Vogtlandkreis	Reimersgrün	Südöstlich vom Ort/Pöhlerhebung/Südwestlich von Höhenpunkt 467,1	Neolithic	Stray find	Known location	Non-intentional	Published
Saxony	Vogtlandkreis	Taltitz	Geiersberg/Neue Welt	Late Neolithic	Stray find	Known location	Non-intentional	Published
Saxony	Vogtlandkreis	Taltitz	Ohne Ortsangabe	Neolithic	Stray find	Symbolic location	Unknown	Published
Saxony	Vogtlandkreis	Theuma	Ortstetter	Neolithic	Stray find	Known location	Non-intentional	Published
Saxony	Vogtlandkreis	Unterreichenau	Ohne Ortsangabe	Late Neolithic	Stray find	Symbolic location	Unknown	Published
Saxony	Vogtlandkreis	Unterpirk	Ohne Ortsangabe	Neolithic	Stray find	Symbolic location	Unknown	Published
Saxony	Vogtlandkreis	Zwoschwitz	Östlich vom Ort	Neolithic	Stray find	Known location	Non-intentional	Unpublished
Saxony-Anhalt	Burgenlandkreis	Aue-Zeitz	Am Floßgraben/Schuhfabrik Moll	Late Neolithic	Stray find	Symbolic location	Unknown	Published
Saxony-Anhalt	Burgenlandkreis	Aue-Zeitz	Ohne Ortsangabe	Neolithic	Stray find	Symbolic location	Unknown	Unpublished
Saxony-Anhalt	Burgenlandkreis	Aue-Zeitz	Ohne Ortsangabe	Late Neolithic	Stray find	Symbolic location	Unknown	Published
Saxony-Anhalt	Burgenlandkreis	Aylsdorf	Acker Bach am Floßgraben	Middle Neolithic	Stray find	Symbolic location	Non-intentional	Unpublished
Saxony-Anhalt	Burgenlandkreis	Aylsdorf	Bahntunnel bei Zangenberg	Early Neolithic	Stray find	Symbolic location	Unknown	Published
Saxony-Anhalt	Burgenlandkreis	Aylsdorf	Grundstück des Bauern Bach	Neolithic	Stray find	Symbolic location	Non-intentional	Unpublished
Saxony-Anhalt	Burgenlandkreis	Aylsdorf	Ohne Ortsangabe	Early Neolithic	Burial site	Symbolic location	Unknown	Unpublished
Saxony-Anhalt	Burgenlandkreis	Beersdorf	Ohne Ortsangabe	Neolithic	Stray find	Symbolic location	Unknown	Unpublished
Saxony-Anhalt	Burgenlandkreis	Beersdorf	Ohne Ortsangabe	Early Neolithic	Stray find	Symbolic location	Unknown	Published
Saxony-Anhalt	Burgenlandkreis	Beersdorf	Ohne Ortsangabe	Late Neolithic	Stray find	Symbolic location	Unknown	Published
Saxony-Anhalt	Burgenlandkreis	Bergisdorf	Ohne Ortsangabe	Neolithic	Stray find	Symbolic location	Unknown	Unpublished
Saxony-Anhalt	Burgenlandkreis	Bergisdorf	Ohne Ortsangabe	Early Neolithic	Stray find	Symbolic location	Unknown	Published
Saxony-Anhalt	Burgenlandkreis	Bornitz	Bornitzer Mühlenweg 4/Mühlegut Höbitz/Acker	Early Neolithic	Settlement	Known location	Intentional	Published
Saxony-Anhalt	Burgenlandkreis	Bornitz	Kiesgrube Böhme/Reinsberger	Early Neolithic	Settlement	Known location	Non-intentional	Published
Saxony-Anhalt	Burgenlandkreis	Bornitz	Kiesgrube Böhme/Reinsberger	Early Neolithic	Settlement	Known location	Non-intentional	Published
Saxony-Anhalt	Burgenlandkreis	Bornitz	Kiesgrube Böhme/Reinsberger	Middle Neolithic	Settlement	Known location	Non-intentional	Published
Saxony-Anhalt	Burgenlandkreis	Bornitz	Kiesgrube Böhme/Reinsberger	Late Neolithic	Settlement	Known location	Non-intentional	Published
Saxony-Anhalt	Burgenlandkreis	Bornitz	Pfarrberg	Neolithic	Settlement	Known location	Intentional	Unpublished
Saxony-Anhalt	Burgenlandkreis	Bornitz	Pfarrberg	Early Neolithic	Settlement	Known location	Intentional	Unpublished
Saxony-Anhalt	Burgenlandkreis	Bornitz	Ohne Ortsangabe	Neolithic	Stray find	Symbolic location	Unknown	Unpublished
Saxony-Anhalt	Burgenlandkreis	Bornitz	Ohne Ortsangabe	Early Neolithic	Stray find	Symbolic location	Unknown	Published
Saxony-Anhalt	Burgenlandkreis	Bornitz	Ohne Ortsangabe	Early Neolithic	Stray find	Symbolic location	Unknown	Unpublished
Saxony-Anhalt	Burgenlandkreis	Bornitz	Ohne Ortsangabe	Early Neolithic	Stray find	Symbolic location	Unknown	Published
Saxony-Anhalt	Burgenlandkreis	Bornitz	Ohne Ortsangabe	Middle Neolithic	Stray find	Symbolic location	Unknown	Published
Saxony-Anhalt	Burgenlandkreis	Bornitz	Ohne Ortsangabe	Middle Neolithic	Stray find	Symbolic location	Unknown	Unpublished
Saxony-Anhalt	Burgenlandkreis	Bornitz	Ohne Ortsangabe	Late Neolithic	Stray find	Symbolic location	Unknown	Published
Saxony-Anhalt	Burgenlandkreis	Bornitz	Ohne Ortsangabe	Late Neolithic	Stray find	Symbolic location	Unknown	Published
Saxony-Anhalt	Burgenlandkreis	Bornitz	Ohne Ortsangabe	Late Neolithic	Stray find	Symbolic location	Unknown	Published
Saxony-Anhalt	Burgenlandkreis	Breitenbach	Hang nach Schlottweh	Neolithic	Stray find	Symbolic location	Unknown	Unpublished
Saxony-Anhalt	Burgenlandkreis	Breitenbach	Kiesgrube	Neolithic	Stray find	Known location	Non-intentional	Unpublished
Saxony-Anhalt	Burgenlandkreis	Breitenbach	Westlich vom Ort	Neolithic	Stray find	Symbolic location	Unknown	Unpublished
Saxony-Anhalt	Burgenlandkreis	Breitenbach	Ohne Ortsangabe	Neolithic	Stray find	Symbolic location	Unknown	Unpublished
Saxony-Anhalt	Burgenlandkreis	Breitenbach	Ohne Ortsangabe	Early Neolithic	Stray find	Symbolic location	Unknown	Published
Saxony-Anhalt	Burgenlandkreis	Bröckau	Erdgasfernleitung JAGAL Baruth-Rückersdorf	Neolithic	Settlement	Known location	Non-intentional	Unpublished
Saxony-Anhalt	Burgenlandkreis	Bröckau	Ohne Ortsangabe	Neolithic	Stray find	Symbolic location	Unknown	Unpublished
Saxony-Anhalt	Burgenlandkreis	Bröckau	Ohne Ortsangabe	Early Neolithic	Stray find	Symbolic location	Unknown	Unpublished
Saxony-Anhalt	Burgenlandkreis	Burtschütz	Ohne Ortsangabe	Late Neolithic	Stray find	Symbolic location	Unknown	Published
Saxony-Anhalt	Burgenlandkreis	Burtschütz	Ohne Ortsangabe	Early Neolithic	Stray find	Symbolic location	Unknown	Unpublished
Saxony-Anhalt	Burgenlandkreis	Dobergast	Acker nördlich von Randriegel Ost/Brunnen 1-2	Neolithic	Settlement	Symbolic location	Intentional	Unpublished
Saxony-Anhalt	Burgenlandkreis	Dobergast	Alter Tagebau Hedwig	Neolithic	Settlement	Symbolic location	Non-intentional	Unpublished
Saxony-Anhalt	Burgenlandkreis	Dobergast	Grube 8	Neolithic	Settlement	Symbolic location	Non-intentional	Unpublished
Saxony-Anhalt	Burgenlandkreis	Dobergast	Nordwestlich vom Ort	Neolithic	Stray find	Known location	Non-intentional	Unpublished
Saxony-Anhalt	Burgenlandkreis	Dobergast	Ortstetter/Kirche/Kirchenhügel	Neolithic	Settlement	Known location	Non-intentional	Unpublished
Saxony-Anhalt	Burgenlandkreis	Dobergast	Südöstlich vom Ort/Höhe 179,8	Middle Neolithic	Settlement	Known location	Intentional	Unpublished
Saxony-Anhalt	Burgenlandkreis	Dobergast	Ohne Ortsangabe	Neolithic	Stray find	Symbolic location	Unknown	Unpublished
Saxony-Anhalt	Burgenlandkreis	Dobergast	Ohne Ortsangabe	Late Neolithic	Stray find	Symbolic location	Unknown	Published
Saxony-Anhalt	Burgenlandkreis	Döbris	Fläche 1001	Late Neolithic	Settlement	Known location	Non-intentional	Published
Saxony-Anhalt	Burgenlandkreis	Döbris	Fläche 1001	Late Neolithic	Burial site	Known location	Non-intentional	Published
Saxony-Anhalt	Burgenlandkreis	Döbris	Fläche 1003	Late Neolithic	Burial site	Known location	Non-intentional	Published
Saxony-Anhalt	Burgenlandkreis	Döbris	Nordöstlich vom Ort/Bei Höhenpunkt 187	Late Neolithic	Settlement	Known location	Non-intentional	Published
Saxony-Anhalt	Burgenlandkreis	Döbris	Nordöstlich vom Ort/Bei Höhenpunkt 187	Late Neolithic	Burial site	Known location	Non-intentional	Published
Saxony-Anhalt	Burgenlandkreis	Döbris	Ohne Ortsangabe	Neolithic	Stray find	Symbolic location	Unknown	Unpublished
Saxony-Anhalt	Burgenlandkreis	Döschwitz	Gehöft Bliedtner	Neolithic	Settlement	Symbolic location	Intentional	Unpublished
Saxony-Anhalt	Burgenlandkreis	Döschwitz	Kiesgrube	Neolithic	Stray find	Symbolic location	Unknown	Unpublished
Saxony-Anhalt	Burgenlandkreis	Döschwitz	Oberhalb des Dorfes/Chausee nach Meineweh/Kresses und Schlegels Feld	Early Neolithic	Settlement	Symbolic location	Non-intentional	Published
Saxony-Anhalt	Burgenlandkreis	Döschwitz	Oberhalb des Dorfes/Trigonometrischer Punkt/Kresses und Schlegels Feld	Early Neolithic	Settlement	Symbolic location	Non-intentional	Published
Saxony-Anhalt	Burgenlandkreis	Döschwitz	Rechts der Saale/Hollsteitz und Kirchsteitz	Neolithic	Stray find	Symbolic location	Unknown	Unpublished
Saxony-Anhalt	Burgenlandkreis	Döschwitz	Südlich vom Meßweg/Westlich vom Wasserbehälter	Early Neolithic	Settlement	Symbolic location	Intentional	Unpublished
Saxony-Anhalt	Burgenlandkreis	Döschwitz	Südlich vom Ort/Acker von Bliedtner und Kresse	Early Neolithic	Settlement	Symbolic location	Intentional	Unpublished
Saxony-Anhalt	Burgenlandkreis	Döschwitz	Südlich vom Ort/Feldweg bei freie Pleine (Acker)/TWL Döschwitz-Kretschau	Early Neolithic	Settlement	Known location	Unknown	Published
Saxony-Anhalt	Burgenlandkreis	Döschwitz	Südlich vom Ort/Feldweg bei freie Pleine (Acker)	Late Neolithic	Burial site	Known location	Unknown	Published
Saxony-Anhalt	Burgenlandkreis	Döschwitz	Südlich vom Ort/Geländerücken/Grube 10	Early Neolithic	Settlement	Known location	Unknown	Published
Saxony-Anhalt	Burgenlandkreis	Döschwitz	Untere Siedlung	Late Neolithic	Settlement	Symbolic location	Unknown	Published
Saxony-Anhalt	Burgenlandkreis	Döschwitz	Wasserbehälter	Neolithic	Stray find	Symbolic location	Intentional	Unpublished
Saxony-Anhalt	Burgenlandkreis	Döschwitz	Zwischen Döschwitz und Droyßig	Neolithic	Stray find	Symbolic location	Unknown	Published
Saxony-Anhalt	Burgenlandkreis	Döschwitz	Ohne Ortsangabe	Early Neolithic	Stray find	Symbolic location	Unknown	Unpublished
Saxony-Anhalt	Burgenlandkreis	Döschwitz	Ohne Ortsangabe	Early Neolithic	Stray find	Symbolic location	Unknown	Published
Saxony-Anhalt	Burgenlandkreis	Döschwitz	Ohne Ortsangabe	Late Neolithic	Stray find	Symbolic location	Non-intentional	Published
Saxony-Anhalt	Burgenlandkreis	Döschwitz	Ohne Ortsangabe	Late Neolithic	Stray find	Symbolic location	Intentional	Published
Saxony-Anhalt	Burgenlandkreis	Dragsdorf	Mühlberg	Neolithic	Stray find	Symbolic location	Unknown	Unpublished
Saxony-Anhalt	Burgenlandkreis	Dragsdorf	Wiese zwischen Lindenberg und Dragsdorf	Neolithic	Stray find	Known location	Non-intentional	Unpublished
Saxony-Anhalt	Burgenlandkreis	Dragsdorf	Ohne Ortsangabe	Neolithic	Stray find	Symbolic location	Unknown	Unpublished
Saxony-Anhalt	Burgenlandkreis	Draschwitz	Kiesgrube am Patschkenberg	Middle Neolithic	Settlement	Known location	Non-intentional	Published
Saxony-Anhalt	Burgenlandkreis	Draschwitz	Nordwestlich vom Ort	Late Neolithic	Burial site	Known location	Unknown	Published
Saxony-Anhalt	Burgenlandkreis	Draschwitz	Pätschenberg	Late Neolithic	Settlement	Known location	Intentional	Published
Saxony-Anhalt	Burgenlandkreis	Draschwitz	Pätschenberg	Late Neolithic	Burial site	Known location	Non-intentional	Published
Saxony-Anhalt	Burgenlandkreis	Draschwitz	VEB Chemiewerke Heinrichshall	Late Neolithic	Burial site	Known location	Non-intentional	Published
Saxony-Anhalt	Burgenlandkreis	Draschwitz	Westlich vom Ort	Late Neolithic	Burial site	Known location	Non-intentional	Published
Saxony-Anhalt	Burgenlandkreis	Draschwitz	Ohne Ortsangabe	Neolithic	Stray find	Symbolic location	Unknown	Unpublished
Saxony-Anhalt	Burgenlandkreis	Draschwitz	Ohne Ortsangabe	Early Neolithic	Stray find	Symbolic location	Unknown	Unpublished
Saxony-Anhalt	Burgenlandkreis	Droßdorf	Ohne Ortsangabe	Neolithic	Stray find	Symbolic location	Unknown	Unpublished
Saxony-Anhalt	Burgenlandkreis	Droßdorf	Ohne Ortsangabe	Early Neolithic	Stray find	Symbolic location	Unknown	Unpublished
Saxony-Anhalt	Burgenlandkreis	Droyßig	Am Hang der Kiesgrube beim Bahnhof	Early Neolithic	Settlement	Known location	Non-intentional	Published
Saxony-Anhalt	Burgenlandkreis	Droyßig	Ohne Ortsangabe	Early Neolithic	Stray find	Symbolic location	Unknown	Published
Saxony-Anhalt	Burgenlandkreis	Droyßig	Ohne Ortsangabe	Late Neolithic	Stray find	Symbolic location	Unknown	Published
Saxony-Anhalt	Burgenlandkreis	Etzoldshain	Ohne Ortsangabe	Neolithic	Stray find	Symbolic location	Non-intentional	Unpublished
Saxony-Anhalt	Burgenlandkreis	Frauenhain	Am Erholungsheim	Neolithic	Stray find	Known location	Non-intentional	Published
Saxony-Anhalt	Burgenlandkreis	Frauenhain	Ohne Ortsangabe	Early Neolithic	Stray find	Symbolic location	Unknown	Unpublished
Saxony-Anhalt	Burgenlandkreis	Gaumnitz	Grube Gertrud	Late Neolithic	Stray find	Known location	Non-intentional	Published
Saxony-Anhalt	Burgenlandkreis	Gaumnitz	Ohne Ortsangabe	Late Neolithic	Stray find	Symbolic location	Unknown	Published
Saxony-Anhalt	Burgenlandkreis	Geußnitz	Westsüdwestlich der Ortsmitte	Neolithic	Stray find	Symbolic location	Non-intentional	Unpublished
Saxony-Anhalt	Burgenlandkreis	Geußnitz	Ohne Ortsangabe	Neolithic	Stray find	Symbolic location	Non-intentional	Unpublished
Saxony-Anhalt	Burgenlandkreis	Geußnitz	Ohne Ortsangabe	Early Neolithic	Stray find	Symbolic location	Unknown	Published
Saxony-Anhalt	Burgenlandkreis	Geußnitz	Ohne Ortsangabe	Late Neolithic	Stray find	Symbolic location	Unknown	Published
Saxony-Anhalt	Burgenlandkreis	Giebelroth	Östlich vom Ort/Holzfeld/Im Hain	Late Neolithic	Burial site	Known location	Non-intentional	Published
Saxony-Anhalt	Burgenlandkreis	Giebelroth	Ohne Ortsangabe	Neolithic	Stray find	Symbolic location	Unknown	Unpublished
Saxony-Anhalt	Burgenlandkreis	Giebelroth	Ohne Ortsangabe	Early Neolithic	Stray find	Symbolic location	Unknown	Published
Saxony-Anhalt	Burgenlandkreis	Giebelroth	Ohne Ortsangabe	Late Neolithic	Stray find	Symbolic location	Unknown	Published
Saxony-Anhalt	Burgenlandkreis	Gladitz	Ohne Ortsangabe	Early Neolithic	Stray find	Symbolic location	Unknown	Published
Saxony-Anhalt	Burgenlandkreis	Gladitz	Ohne Ortsangabe	Late Neolithic	Stray find	Symbolic location	Unknown	Published
Saxony-Anhalt	Burgenlandkreis	Gladitz	Ohne Ortsangabe	Neolithic	Stray find	Symbolic location	Unknown	Unpublished
Saxony-Anhalt	Burgenlandkreis	Gleina	Ohne Ortsangabe	Neolithic	Stray find	Symbolic location	Unknown	Unpublished
Saxony-Anhalt	Burgenlandkreis	Golben	Weg von Golben nach Schneidemühle	Neolithic	Stray find	Symbolic location	Non-intentional	Unpublished
Saxony-Anhalt	Burgenlandkreis	Golben	Ohne Ortsangabe	Early Neolithic	Stray find	Symbolic location	Unknown	Unpublished
Saxony-Anhalt	Burgenlandkreis	Goßra	Ohne Ortsangabe	Early Neolithic	Stray find	Symbolic location	Unknown	Published
Saxony-Anhalt	Burgenlandkreis	Grana	Feld zwischen Tongrube und F91	Neolithic	Settlement	Symbolic location	Intentional	Unpublished
Saxony-Anhalt	Burgenlandkreis	Grana	Gewerbegebiet Östlich vom Ort	Middle Neolithic	Settlement	Known location	Non-intentional	Unpublished
Saxony-Anhalt	Burgenlandkreis	Grana	Hinter dem Umspannwerk	Early Neolithic	Settlement	Known location	Intentional	Published
Saxony-Anhalt	Burgenlandkreis	Grana	Hinter dem Umspannwerk	Early Neolithic	Settlement	Known location	Non-intentional	Published
Saxony-Anhalt	Burgenlandkreis	Grana	Nördlich vom Ort	Neolithic	Stray find	Known location	Intentional	Published
Saxony-Anhalt	Burgenlandkreis	Grana	Nordwestlich vom Ort/Ortsumgehung Zeitz 1	Late Neolithic	Burial site	Known location	Non-intentional	Published
Saxony-Anhalt	Burgenlandkreis	Grana	Ortsgehung Richtung Zeitz	Neolithic	Stray find	Symbolic location	Non-intentional	Unpublished
Saxony-Anhalt	Burgenlandkreis	Grana	Richtung Theißen	Late Neolithic	Stray find	Symbolic location	Intentional	Unpublished
Saxony-Anhalt	Burgenlandkreis	Grana	Südwestlich vom Ort/Zwischen L 192 und Floßgraben	Early Neolithic	Settlement	Known location	Non-intentional	Published
Saxony-Anhalt	Burgenlandkreis	Grana	Südwestlich vom Ort/Zwischen L 192 und Floßgraben/Felder der ehemaligen Zuckerfabrik Morenz	Early Neolithic	Settlement	Known location	Non-intentional	Published
Saxony-Anhalt	Burgenlandkreis	Grana	Ton- und Kiesgrube Morenz	Neolithic	Settlement	Symbolic location	Non-intentional	Unpublished
Saxony-Anhalt	Burgenlandkreis	Grana	Ton- und Kiesgrube Morenz	Late Neolithic	Burial site	Symbolic location	Non-intentional	Published
Saxony-Anhalt	Burgenlandkreis	Grana	Tongrube Fikentscher	Early Neolithic	Settlement	Symbolic location	Non-intentional	Published
Saxony-Anhalt	Burgenlandkreis	Grana	Tongrube Fikentscher	Late Neolithic	Burial site	Symbolic location	Non-intentional	Published
Saxony-Anhalt	Burgenlandkreis	Grana	VEB Wäscheunion/Traglufthalle	Early Neolithic	Settlement	Symbolic location	Intentional	Unpublished
Saxony-Anhalt	Burgenlandkreis	Grana	Ohne Ortsangabe	Neolithic	Stray find	Symbolic location	Unknown	Unpublished
Saxony-Anhalt	Burgenlandkreis	Grana	Ohne Ortsangabe	Early Neolithic	Stray find	Symbolic location	Non-intentional	Published
Saxony-Anhalt	Burgenlandkreis	Grana	Ohne Ortsangabe	Early Neolithic	Stray find	Symbolic location	Non-intentional	Unpublished
Saxony-Anhalt	Burgenlandkreis	Grana	Ohne Ortsangabe	Early Neolithic	Stray find	Symbolic location	Unknown	Published
Saxony-Anhalt	Burgenlandkreis	Groitzschen	Hochfläche nach Theißen	Late Neolithic	Stray find	Symbolic location	Unknown	Published
Saxony-Anhalt	Burgenlandkreis	Groitzschen	Lehmgrube der Ziegelei Just	Neolithic	Stray find	Known location	Non-intentional	Unpublished
Saxony-Anhalt	Burgenlandkreis	Groitzschen	Wallburg „Kessel“/Tagebau Groitzschen/Grube Emma	Late Neolithic	Burial site	Known location	Non-intentional	Published
Saxony-Anhalt	Burgenlandkreis	Groitzschen	Ohne Ortsangabe	Neolithic	Stray find	Symbolic location	Unknown	Unpublished
Saxony-Anhalt	Burgenlandkreis	Groitzschen	Ohne Ortsangabe	Early Neolithic	Stray find	Symbolic location	Unknown	Unpublished
Saxony-Anhalt	Burgenlandkreis	Groitzschen	Ohne Ortsangabe	Late Neolithic	Stray find	Symbolic location	Unknown	Published
Saxony-Anhalt	Burgenlandkreis	Groitzschen	Ohne Ortsangabe	Late Neolithic	Burial site	Symbolic location	Unknown	Published
Saxony-Anhalt	Burgenlandkreis	Großgrimma	Bahnböschung der Grubenbahn/Sternhügel	Neolithic	Settlement	Known location	Unknown	Unpublished
Saxony-Anhalt	Burgenlandkreis	Großgrimma	Nordöstlich vom Ort	Late Neolithic	Burial site	Known location	Intentional	Unpublished
Saxony-Anhalt	Burgenlandkreis	Großgrimma	Stönzsch, südlich des alten Zollhauses	Neolithic	Stray find	Known location	Non-intentional	Unpublished
Saxony-Anhalt	Burgenlandkreis	Großgrimma	Tagebau Profen-Nord	Neolithic	Burial site	Symbolic location	Non-intentional	Unpublished
Saxony-Anhalt	Burgenlandkreis	Großgrimma	Weg von Groß- nach Kleingrimma/Flur des Rittergutes	Neolithic	Stray find	Symbolic location	Non-intentional	Unpublished
Saxony-Anhalt	Burgenlandkreis	Großgrimma	Ohne Ortsangabe	Neolithic	Stray find	Symbolic location	Unknown	Unpublished
Saxony-Anhalt	Burgenlandkreis	Großgörschen	Breiter Rain	Neolithic	Settlement	Symbolic location	Non-intentional	Unpublished
Saxony-Anhalt	Burgenlandkreis	Großgörschen	Ohne Ortsangabe	Neolithic	Stray find	Symbolic location	Non-intentional	Unpublished
Saxony-Anhalt	Burgenlandkreis	Großgörschen	Ohne Ortsangabe	Neolithic	Stray find	Known location	Unknown	Unpublished
Saxony-Anhalt	Burgenlandkreis	Großgörschen	Ohne Ortsangabe	Late Neolithic	Stray find	Symbolic location	Unknown	Unpublished
Saxony-Anhalt	Burgenlandkreis	Großosida	Zwischen Großosida und Raba/Heide/Abhang zum Heßlicht	Late Neolithic	Stray find	Symbolic location	Non-intentional	Published
Saxony-Anhalt	Burgenlandkreis	Großosida	Ohne Ortsangabe	Neolithic	Stray find	Symbolic location	Intentional	Unpublished
Saxony-Anhalt	Burgenlandkreis	Großpörthen	„Grabhügel“	Neolithic	Stray find	Symbolic location	Unknown	Unpublished
Saxony-Anhalt	Burgenlandkreis	Großpörthen	Schweine-Mast-Station	Early Neolithic	Stray find	Symbolic location	Non-intentional	Unpublished
Saxony-Anhalt	Burgenlandkreis	Großpörthen	Ohne Ortsangabe	Neolithic	Stray find	Symbolic location	Unknown	Unpublished
Saxony-Anhalt	Burgenlandkreis	Großpörthen	Ohne Ortsangabe	Late Neolithic	Burial site	Symbolic location	Non-intentional	Published
Saxony-Anhalt	Burgenlandkreis	Hainichen	Ohne Ortsangabe	Neolithic	Stray find	Symbolic location	Unknown	Unpublished
Saxony-Anhalt	Burgenlandkreis	Hainichen	Ohne Ortsangabe	Early Neolithic	Stray find	Symbolic location	Unknown	Unpublished
Saxony-Anhalt	Burgenlandkreis	Hassel	Ohne Ortsangabe	Early Neolithic	Settlement	Symbolic location	Unknown	Published
Saxony-Anhalt	Burgenlandkreis	Hassel	Ohne Ortsangabe	Early Neolithic	Settlement	Symbolic location	Unknown	Published
Saxony-Anhalt	Burgenlandkreis	Haynsburg	Südlich vom Ort	Neolithic	Stray find	Symbolic location	Non-intentional	Unpublished
Saxony-Anhalt	Burgenlandkreis	Haynsburg	Ohne Ortsangabe	Neolithic	Stray find	Symbolic location	Unknown	Unpublished
Saxony-Anhalt	Burgenlandkreis	Haynsburg	Ohne Ortsangabe	Early Neolithic	Stray find	Symbolic location	Unknown	Unpublished
Saxony-Anhalt	Burgenlandkreis	Heuckewalde	Ohne Ortsangabe	Neolithic	Stray find	Symbolic location	Unknown	Unpublished
Saxony-Anhalt	Burgenlandkreis	Heuckewalde	Ohne Ortsangabe	Late Neolithic	Stray find	Symbolic location	Unknown	Published
Saxony-Anhalt	Burgenlandkreis	Hohenkirchen	Erdgasfernleitung JAGAL Baruth-Rückersdorf	Neolithic	Settlement	Known location	Non-intentional	Unpublished
Saxony-Anhalt	Burgenlandkreis	Hohenkirchen	Östlich von Hohenkirchen/Richtung Braunshain	Neolithic	Settlement	Symbolic location	Intentional	Unpublished
Saxony-Anhalt	Burgenlandkreis	Hohenkirchen	Rittergutsfeld	Neolithic	Stray find	Symbolic location	Unknown	Unpublished
Saxony-Anhalt	Burgenlandkreis	Hohenkirchen	Ohne Ortsangabe	Late Neolithic	Stray find	Symbolic location	Unknown	Unpublished
Saxony-Anhalt	Burgenlandkreis	Hollsteitz	Gutsplan	Late Neolithic	Stray find	Symbolic location	Unknown	Published
Saxony-Anhalt	Burgenlandkreis	Hollsteitz	Ohne Ortsangabe	Late Neolithic	Stray find	Symbolic location	Unknown	Published
Saxony-Anhalt	Burgenlandkreis	Hollsteitz	Ohne Ortsangabe	Neolithic	Stray find	Symbolic location	Unknown	Unpublished
Saxony-Anhalt	Burgenlandkreis	Kadischen	Ohne Ortsangabe	Neolithic	Stray find	Symbolic location	Unknown	Unpublished
Saxony-Anhalt	Burgenlandkreis	Kadischen	Ohne Ortsangabe	Late Neolithic	Stray find	Symbolic location	Non-intentional	Published
Saxony-Anhalt	Burgenlandkreis	Katerdobersdorf	Am Wetterkreuz	Early Neolithic	Stray find	Known location	Unknown	Unpublished
Saxony-Anhalt	Burgenlandkreis	Katerdobersdorf	Ohne Ortsangabe	Neolithic	Stray find	Symbolic location	Intentional	Unpublished
Saxony-Anhalt	Burgenlandkreis	Kayna	Bethenhäuser Schlag	Neolithic	Stray find	Symbolic location	Unknown	Unpublished
Saxony-Anhalt	Burgenlandkreis	Kayna	Feld oberhalb der Kleingärten	Neolithic	Stray find	Known location	Non-intentional	Unpublished
Saxony-Anhalt	Burgenlandkreis	Kayna	Lindenberger Höhe	Early Neolithic	Settlement	Known location	Intentional	Unpublished
Saxony-Anhalt	Burgenlandkreis	Kayna	Lindenberger Höhe	Neolithic	Settlement	Known location	Intentional	Unpublished
Saxony-Anhalt	Burgenlandkreis	Kayna	Nordöstlich am Ort bei den „Langen Teichen“	Neolithic	Stray find	Known location	Non-intentional	Unpublished
Saxony-Anhalt	Burgenlandkreis	Kayna	Sandgrube/Quarzwerk/Nordrand	Early Neolithic	Settlement	Symbolic location	Non-intentional	Unpublished
Saxony-Anhalt	Burgenlandkreis	Kayna	Sandgrube/Quarzwerk/Nordrand	Late Neolithic	Settlement	Symbolic location	Non-intentional	Published
Saxony-Anhalt	Burgenlandkreis	Kayna	Südlich vom Ort	Early Neolithic	Stray find	Known location	Non-intentional	Unpublished
Saxony-Anhalt	Burgenlandkreis	Kayna	Ohne Ortsangabe	Neolithic	Stray find	Symbolic location	Unknown	Unpublished
Saxony-Anhalt	Burgenlandkreis	Kayna	Ohne Ortsangabe	Early Neolithic	Stray find	Symbolic location	Unknown	Unpublished
Saxony-Anhalt	Burgenlandkreis	Kayna	Ohne Ortsangabe	Early Neolithic	Stray find	Symbolic location	Unknown	Unpublished
Saxony-Anhalt	Burgenlandkreis	Kayna	Ohne Ortsangabe	Middle Neolithic	Stray find	Symbolic location	Unknown	Unpublished
Saxony-Anhalt	Burgenlandkreis	Kirchsteitz	Meßweg	Early Neolithic	Stray find	Known location	Intentional	Unpublished
Saxony-Anhalt	Burgenlandkreis	Kleinosida	Feld zwischen Ortslage und Kleingärten am Umspannwerk	Early Neolithic	Settlement	Symbolic location	Unknown	Unpublished
Saxony-Anhalt	Burgenlandkreis	Kleinosida	VEG Salsitz/Schweinestall	Neolithic	Settlement	Symbolic location	Non-intentional	Unpublished
Saxony-Anhalt	Burgenlandkreis	Kleinosida	Zwischen Straße und Floßgraben	Neolithic	Settlement	Symbolic location	Non-intentional	Unpublished
Saxony-Anhalt	Burgenlandkreis	Kleinosida	Ohne Ortsangabe	Neolithic	Stray find	Symbolic location	Unknown	Unpublished
Saxony-Anhalt	Burgenlandkreis	Kleinosida	Ohne Ortsangabe	Early Neolithic	Stray find	Symbolic location	Unknown	Published
Saxony-Anhalt	Burgenlandkreis	Kloster Posa	Gutsbereich/ehemaliges Kloster Posa/Vorburg/Schafacker	Late Neolithic	Stray find	Known location	Unknown	Published
Saxony-Anhalt	Burgenlandkreis	Kloster Posa	Ohne Ortsangabe	Neolithic	Stray find	Symbolic location	Unknown	Unpublished
Saxony-Anhalt	Burgenlandkreis	Könderitz	Ohne Ortsangabe	Neolithic	Stray find	Symbolic location	Unknown	Unpublished
Saxony-Anhalt	Burgenlandkreis	Könderitz	Ohne Ortsangabe	Late Neolithic	Stray find	Symbolic location	Unknown	Unpublished
Saxony-Anhalt	Burgenlandkreis	Koßweda	Südöstlich von Rossendorf/Saxonyberg	Neolithic	Stray find	Known location	Unknown	Unpublished
Saxony-Anhalt	Burgenlandkreis	Koßweda	Ohne Ortsangabe	Neolithic	Stray find	Symbolic location	Unknown	Unpublished
Saxony-Anhalt	Burgenlandkreis	Kretzschau	Nordwestlich vom Ort	Neolithic	Settlement	Known location	Unknown	Unpublished
Saxony-Anhalt	Burgenlandkreis	Kretzschau	Ohne Ortsangabe	Neolithic	Stray find	Symbolic location	Unknown	Unpublished
Saxony-Anhalt	Burgenlandkreis	Kretzschau	Ohne Ortsangabe	Early Neolithic	Stray find	Symbolic location	Unknown	Unpublished
Saxony-Anhalt	Burgenlandkreis	Kretzschau	Ohne Ortsangabe	Middle Neolithic	Stray find	Symbolic location	Unknown	Unpublished
Saxony-Anhalt	Burgenlandkreis	Kretzschau	Ohne Ortsangabe	Late Neolithic	Stray find	Symbolic location	Unknown	Published
Saxony-Anhalt	Burgenlandkreis	Kretzschau	Zwischen Kretzschau und Droyßig	Early Neolithic	Stray find	Symbolic location	Unknown	Published
Saxony-Anhalt	Burgenlandkreis	Krimmitzschen/Crimmitzschen	Ohne Ortsangabe	Neolithic	Stray find	Symbolic location	Unknown	Unpublished
Saxony-Anhalt	Burgenlandkreis	Krimmlitz/Crimmlitz	Am Viehweg	Early Neolithic	Settlement	Symbolic location	Intentional	Unpublished
Saxony-Anhalt	Burgenlandkreis	Krimmlitz/Crimmlitz	Grundstück Reinhard	Late Neolithic	Burial site	Symbolic location	Non-intentional	Published
Saxony-Anhalt	Burgenlandkreis	Krimmlitz/Crimmlitz	Nördlich vom Ort	Neolithic	Stray find	Symbolic location	Unknown	Unpublished
Saxony-Anhalt	Burgenlandkreis	Krimmlitz/Crimmlitz	Westlich vom Ort	Early Neolithic	Settlement	Known location	Intentional	Unpublished
Saxony-Anhalt	Burgenlandkreis	Krimmlitz/Crimmlitz	Westlich vom Ort	Early Neolithic	Settlement	Known location	Intentional	Unpublished
Saxony-Anhalt	Burgenlandkreis	Krimmlitz/Crimmlitz	Ohne Ortsangabe	Neolithic	Stray find	Symbolic location	Unknown	Unpublished
Saxony-Anhalt	Burgenlandkreis	Krimmlitz/Crimmlitz	Ohne Ortsangabe	Early Neolithic	Settlement	Symbolic location	Unknown	Published
Saxony-Anhalt	Burgenlandkreis	Krimmlitz/Crimmlitz	Ohne Ortsangabe	Middle Neolithic	Stray find	Symbolic location	Unknown	Unpublished
Saxony-Anhalt	Burgenlandkreis	Krimmlitz/Crimmlitz	Ohne Ortsangabe	Middle Neolithic	Stray find	Symbolic location	Unknown	Published
Saxony-Anhalt	Burgenlandkreis	Kuhndorf	Ohne Ortsangabe	Neolithic	Stray find	Symbolic location	Unknown	Unpublished
Saxony-Anhalt	Burgenlandkreis	Langendorf (Elsteraue)	Weinberg	Middle Neolithic	Burial site	Known location	Non-intentional	Published
Saxony-Anhalt	Burgenlandkreis	Langendorf (Elsteraue)	Ohne Ortsangabe	Neolithic	Stray find	Symbolic location	Unknown	Unpublished
Saxony-Anhalt	Burgenlandkreis	Langendorf (Elsteraue)	Ohne Ortsangabe	Early Neolithic	Stray find	Symbolic location	Unknown	Unpublished
Saxony-Anhalt	Burgenlandkreis	Langendorf (Elsteraue)	Ohne Ortsangabe	Late Neolithic	Stray find	Symbolic location	Unknown	Published
Saxony-Anhalt	Burgenlandkreis	Lindenberg	Gelänge	Neolithic	Stray find	Symbolic location	Intentional	Unpublished
Saxony-Anhalt	Burgenlandkreis	Lindenberg	Nordöstlich vom Ort	Early Neolithic	Settlement	Known location	Non-intentional	Unpublished
Saxony-Anhalt	Burgenlandkreis	Lindenberg	Nordöstlich vom Ort	Early Neolithic	Settlement	Known location	Intentional	Unpublished
Saxony-Anhalt	Burgenlandkreis	Lindenberg	Nordöstlich vom Ort	Early Neolithic	Settlement	Known location	Intentional	Unpublished
Saxony-Anhalt	Burgenlandkreis	Lindenberg	Nordöstlich vom Ort	Late Neolithic	Settlement	Known location	Intentional	Unpublished
Saxony-Anhalt	Burgenlandkreis	Lindenberg	Ohne Ortsangabe	Neolithic	Stray find	Symbolic location	Unknown	Unpublished
Saxony-Anhalt	Burgenlandkreis	Lobas	Franzosengrab/Waldstück „Hölle“	Neolithic	Stray find	Known location	Non-intentional	Unpublished
Saxony-Anhalt	Burgenlandkreis	Lobas	Nördlich vom Ort	Neolithic	Settlement	Known location	Intentional	Unpublished
Saxony-Anhalt	Burgenlandkreis	Lobas	Ortstetter	Late Neolithic	Stray find	Symbolic location	Non-intentional	Published
Saxony-Anhalt	Burgenlandkreis	Lobas	Östlich des Waldstückes „Lerche“	Neolithic	Stray find	Known location	Intentional	Unpublished
Saxony-Anhalt	Burgenlandkreis	Lobas	Südöstlich vom Ort	Neolithic	Settlement	Known location	Intentional	Unpublished
Saxony-Anhalt	Burgenlandkreis	Lobas	Ohne Ortsangabe	Early Neolithic	Settlement	Symbolic location	Unknown	Published
Saxony-Anhalt	Burgenlandkreis	Lonzig	Nordwestlich vom Ort	Early Neolithic	Settlement	Known location	Non-intentional	Published
Saxony-Anhalt	Burgenlandkreis	Lonzig	Westlich vom Ort/Waldrand	Neolithic	Stray find	Known location	Intentional	Unpublished
Saxony-Anhalt	Burgenlandkreis	Lonzig	Winkel/Höhe beiderseits des von Lonzig in den Forst führenden Weges	Early Neolithic	Settlement	Symbolic location	Intentional	Published
Saxony-Anhalt	Burgenlandkreis	Lonzig	Ohne Ortsangabe	Neolithic	Stray find	Symbolic location	Unknown	Unpublished
Saxony-Anhalt	Burgenlandkreis	Lonzig	Ohne Ortsangabe	Late Neolithic	Stray find	Symbolic location	Unknown	Published
Saxony-Anhalt	Burgenlandkreis	Loitzsch	Erschließungsstraße Industriepark Zeitz	Neolithic	Settlement	Known location	Non-intentional	Unpublished
Saxony-Anhalt	Burgenlandkreis	Loitzsch	Ohne Ortsangabe	Neolithic	Stray find	Symbolic location	Unknown	Unpublished
Saxony-Anhalt	Burgenlandkreis	Loitzschütz	Ohne Ortsangabe	Neolithic	Stray find	Symbolic location	Unknown	Unpublished
Saxony-Anhalt	Burgenlandkreis	Loitzschütz	Ohne Ortsangabe	Early Neolithic	Stray find	Symbolic location	Unknown	Unpublished
Saxony-Anhalt	Burgenlandkreis	Luckenau	Beim Figer	Late Neolithic	Stray find	Symbolic location	Intentional	Published
Saxony-Anhalt	Burgenlandkreis	Luckenau	Grube Emma	Late Neolithic	Burial site	Known location	Non-intentional	Published
Saxony-Anhalt	Burgenlandkreis	Luckenau	Grube Kurt/Jacobsplan	Late Neolithic	Settlement	Known location	Non-intentional	Published
Saxony-Anhalt	Burgenlandkreis	Luckenau	Kiesgrube 200 westnordwestlich vom Ortes	Late Neolithic	Burial site	Symbolic location	Unknown	Published
Saxony-Anhalt	Burgenlandkreis	Luckenau	Lehmgrube	Late Neolithic	Burial site	Symbolic location	Unknown	Published
Saxony-Anhalt	Burgenlandkreis	Luckenau	Ohne Ortsangabe	Neolithic	Stray find	Symbolic location	Unknown	Unpublished
Saxony-Anhalt	Burgenlandkreis	Lützkewitz	Alte Ziegelei/Nördlich der Leipziger Straße	Late Neolithic	Burial site	Symbolic location	Non-intentional	Published
Saxony-Anhalt	Burgenlandkreis	Lützkewitz	Neubau Landmann	Late Neolithic	Burial site	Known location	Non-intentional	Published
Saxony-Anhalt	Burgenlandkreis	Lützkewitz	Ziegelei Scheibe/an der Grenze zu Beersdorf	Early Neolithic	Stray find	Known location	Non-intentional	Published
Saxony-Anhalt	Burgenlandkreis	Mahlen	Nordöstlich vom Ort	Neolithic	Stray find	Known location	Non-intentional	Unpublished
Saxony-Anhalt	Burgenlandkreis	Mahlen	Nordöstlich vom Ort	Neolithic	Stray find	Known location	Non-intentional	Unpublished
Saxony-Anhalt	Burgenlandkreis	Mahlen	Ohne Ortsangabe	Neolithic	Stray find	Symbolic location	Unknown	Unpublished
Saxony-Anhalt	Burgenlandkreis	Mannsdorf	„Steinbrüchie“/Steinbrücke?	Neolithic	Stray find	Symbolic location	Unknown	Unpublished
Saxony-Anhalt	Burgenlandkreis	Mannsdorf	Südlich vom Ort/Schild	Neolithic	Stray find	Known location	Intentional	Unpublished
Saxony-Anhalt	Burgenlandkreis	Mannsdorf	Südwestlich des Ortes/Höhenrücken um Punkt 239	Neolithic	Settlement	Known location	Unknown	Unpublished
Saxony-Anhalt	Burgenlandkreis	Mannsdorf	Ohne Ortsangabe	Neolithic	Stray find	Symbolic location	Unknown	Unpublished
Saxony-Anhalt	Burgenlandkreis	Meineweh	Großes Holz	Neolithic	Stray find	Symbolic location	Intentional	Unpublished
Saxony-Anhalt	Burgenlandkreis	Meineweh	Osterfeld	Neolithic	Stray find	Known location	Unknown	Unpublished
Saxony-Anhalt	Burgenlandkreis	Meineweh	Ohne Ortsangabe	Early Neolithic	Stray find	Symbolic location	Unknown	Published
Saxony-Anhalt	Burgenlandkreis	Meineweh	Ohne Ortsangabe	Early Neolithic	Stray find	Symbolic location	Unknown	Unpublished
Saxony-Anhalt	Burgenlandkreis	Meineweh	Ohne Ortsangabe	Late Neolithic	Stray find	Symbolic location	Unknown	Published
Saxony-Anhalt	Burgenlandkreis	Meineweh	Ohne Ortsangabe	Late Neolithic	Stray find	Symbolic location	Unknown	Published
Saxony-Anhalt	Burgenlandkreis	Minkwitz	Ohne Ortsangabe	Late Neolithic	Stray find	Symbolic location	Unknown	Published
Saxony-Anhalt	Burgenlandkreis	Minkwitz	Ohne Ortsangabe	Neolithic	Stray find	Symbolic location	Unknown	Unpublished
Saxony-Anhalt	Burgenlandkreis	Näthern	Ohne Ortsangabe	Neolithic	Stray find	Symbolic location	Unknown	Unpublished
Saxony-Anhalt	Burgenlandkreis	Nedissen	Ohne Ortsangabe	Neolithic	Stray find	Symbolic location	Unknown	Unpublished
Saxony-Anhalt	Burgenlandkreis	Nedissen	Ohne Ortsangabe	Late Neolithic	Stray find	Symbolic location	Unknown	Unpublished
Saxony-Anhalt	Burgenlandkreis	Neu-Schwerzau	Ohne Ortsangabe	Middle Neolithic	Stray find	Symbolic location	Non-intentional	Unpublished
Saxony-Anhalt	Burgenlandkreis	Neu-Schwerzau	Ohne Ortsangabe	Early Neolithic	Stray find	Symbolic location	Non-intentional	Unpublished
Saxony-Anhalt	Burgenlandkreis	Nißma	Südlich vom Ort/Heide bei Zettweil	Early Neolithic	Settlement	Known location	Non-intentional	Unpublished
Saxony-Anhalt	Burgenlandkreis	Nißma	Ohne Ortsangabe	Early Neolithic	Stray find	Symbolic location	Unknown	Published
Saxony-Anhalt	Burgenlandkreis	Nißma	Ohne Ortsangabe	Late Neolithic	Stray find	Symbolic location	Unknown	Published
Saxony-Anhalt	Burgenlandkreis	Nißma	Ohne Ortsangabe	Late Neolithic	Burial site	Symbolic location	Unknown	Published
Saxony-Anhalt	Burgenlandkreis	Nonnewitz	Kiesgrube am Maibach	Neolithic	Settlement	Symbolic location	Non-intentional	Published
Saxony-Anhalt	Burgenlandkreis	Nonnewitz	Kiesgrube am Maibach	Neolithic	Burial site	Symbolic location	Non-intentional	Published
Saxony-Anhalt	Burgenlandkreis	Nonnewitz	Ohne Ortsangabe	Late Neolithic	Stray find	Symbolic location	Unknown	Published
Saxony-Anhalt	Burgenlandkreis	Ölsen	Kliebe	Late Neolithic	Stray find	Known location	Intentional	Published
Saxony-Anhalt	Burgenlandkreis	Ölsen	Kropschberg	Neolithic	Stray find	Known location	Non-intentional	Unpublished
Saxony-Anhalt	Burgenlandkreis	Ölsen	Ohne Ortsangabe	Late Neolithic	Stray find	Symbolic location	Unknown	Unpublished
Saxony-Anhalt	Burgenlandkreis	Ossig	Ohne Ortsangabe	Neolithic	Stray find	Symbolic location	Unknown	Unpublished
Saxony-Anhalt	Burgenlandkreis	Ossig	Ohne Ortsangabe	Late Neolithic	Stray find	Symbolic location	Unknown	Published
Saxony-Anhalt	Burgenlandkreis	Penkwitz	Ohne Ortsangabe	Early Neolithic	Settlement	Symbolic location	Unknown	Published
Saxony-Anhalt	Burgenlandkreis	Pirkau	Braunkohlegrube Pirkau	Neolithic	Stray find	Symbolic location	Non-intentional	Unpublished
Saxony-Anhalt	Burgenlandkreis	Pirkau	Nordwestlich vom Ort	Late Neolithic	Burial site	Known location	Non-intentional	Published
Saxony-Anhalt	Burgenlandkreis	Pirkau	Nordwestlich vom Ort	Middle Neolithic	Settlement	Known location	Intentional	Published
Saxony-Anhalt	Burgenlandkreis	Pirkau	Nordwestlich vom Ort	Middle Neolithic	Burial site	Known location	Intentional	Published
Saxony-Anhalt	Burgenlandkreis	Pirkau	Südöstlich von Pirkau	Middle Neolithic	Settlement	Known location	Non-intentional	Published
Saxony-Anhalt	Burgenlandkreis	Pirkau	Zeche Ellen	Neolithic	Settlement	Known location	Non-intentional	Unpublished
Saxony-Anhalt	Burgenlandkreis	Pirkau	Zeche Ellen	Neolithic	Burial site	Known location	Non-intentional	Unpublished
Saxony-Anhalt	Burgenlandkreis	Pirkau	Ziegelei Dix/Südostausgang vom Ort	Late Neolithic	Burial site	Known location	Unknown	Unpublished
Saxony-Anhalt	Burgenlandkreis	Pirkau	Ohne Ortsangabe	Neolithic	Stray find	Symbolic location	Unknown	Unpublished
Saxony-Anhalt	Burgenlandkreis	Pirkau	Ohne Ortsangabe	Early Neolithic	Stray find	Symbolic location	Unknown	Unpublished
Saxony-Anhalt	Burgenlandkreis	Pirkau	Ohne Ortsangabe	Late Neolithic	Stray find	Symbolic location	Unknown	Unpublished
Saxony-Anhalt	Burgenlandkreis	Pötewitz	Bahlner Berg	Early Neolithic	Stray find	Symbolic location	Intentional	Unpublished
Saxony-Anhalt	Burgenlandkreis	Pötewitz	Bahlner Berg	Early Neolithic	Stray find	Symbolic location	Intentional	Published
Saxony-Anhalt	Burgenlandkreis	Pötewitz	Hellgraben	Neolithic	Stray find	Symbolic location	Unknown	Unpublished
Saxony-Anhalt	Burgenlandkreis	Pötewitz	Westlich der Kirche	Neolithic	Stray find	Known location	Unknown	Published
Saxony-Anhalt	Burgenlandkreis	Pötewitz	Ohne Ortsangabe	Neolithic	Stray find	Symbolic location	Unknown	Unpublished
Saxony-Anhalt	Burgenlandkreis	Predel	Elektrokabel/Grube neben BZ-Grab	Early Neolithic	Stray find	Symbolic location	Non-intentional	Unpublished
Saxony-Anhalt	Burgenlandkreis	Predel	Halde	Neolithic	Settlement	Symbolic location	Intentional	Unpublished
Saxony-Anhalt	Burgenlandkreis	Predel	Ohne Ortsangabe	Neolithic	Stray find	Symbolic location	Non-intentional	Unpublished
Saxony-Anhalt	Burgenlandkreis	Predel	Ohne Ortsangabe	Early Neolithic	Stray find	Symbolic location	Non-intentional	Unpublished
Saxony-Anhalt	Burgenlandkreis	Predel	Wasserleitung	Early Neolithic	Settlement	Symbolic location	Non-intentional	Unpublished
Saxony-Anhalt	Burgenlandkreis	Prehlitz	Ohne Ortsangabe	Early Neolithic	Settlement	Symbolic location	Unknown	Published
Saxony-Anhalt	Burgenlandkreis	Priesen	Ohne Ortsangabe	Early Neolithic	Settlement	Symbolic location	Unknown	Published
Saxony-Anhalt	Burgenlandkreis	Priesen	Ohne Ortsangabe	Late Neolithic	Stray find	Symbolic location	Unknown	Published
Saxony-Anhalt	Burgenlandkreis	Profen	Nordwestlich des Diapirs	Neolithic	Stray find	Symbolic location	Intentional	Unpublished
Saxony-Anhalt	Burgenlandkreis	Profen	Ortstetter/Wohnungsbau Perlich	Neolithic	Burial site	Known location	Non-intentional	Unpublished
Saxony-Anhalt	Burgenlandkreis	Profen	Südwestlich des Diapirs	Neolithic	Stray find	Symbolic location	Intentional	Unpublished
Saxony-Anhalt	Burgenlandkreis	Profen	Tagebau Profen	Middle Neolithic	Settlement	Symbolic location	Non-intentional	Unpublished
Saxony-Anhalt	Burgenlandkreis	Profen	Tagebau Profen	Late Neolithic	Settlement	Symbolic location	Non-intentional	Published
Saxony-Anhalt	Burgenlandkreis	Profen	Westlich des Diapirs	Neolithic	Stray find	Symbolic location	Intentional	Unpublished
Saxony-Anhalt	Burgenlandkreis	Profen	Ohne Ortsangabe	Neolithic	Stray find	Symbolic location	Unknown	Unpublished
Saxony-Anhalt	Burgenlandkreis	Profen	Ohne Ortsangabe	Late Neolithic	Stray find	Symbolic location	Unknown	Published
Saxony-Anhalt	Burgenlandkreis	Queisau	Grab 4	Neolithic	Burial site	Symbolic location	Non-intentional	Unpublished
Saxony-Anhalt	Burgenlandkreis	Queisau	Ohne Ortsangabe	Neolithic	Stray find	Symbolic location	Unknown	Unpublished
Saxony-Anhalt	Burgenlandkreis	Quessnitz	Ohne Ortsangabe	Early Neolithic	Stray find	Symbolic location	Unknown	Unpublished
Saxony-Anhalt	Burgenlandkreis	Raba	Rechts der Straße nach Schlottweh	Neolithic	Settlement	Known location	Intentional	Unpublished
Saxony-Anhalt	Burgenlandkreis	Rasberg	Feld zwischen schwarzem Berg und Rasberg	Neolithic	Stray find	Known location	Intentional	Unpublished
Saxony-Anhalt	Burgenlandkreis	Rasberg	Kiesgrube am Knittelholz	Early Neolithic	Stray find	Known location	Non-intentional	Published
Saxony-Anhalt	Burgenlandkreis	Rasberg	Ohne Ortsangabe	Neolithic	Stray find	Symbolic location	Unknown	Unpublished
Saxony-Anhalt	Burgenlandkreis	Rasberg	Ohne Ortsangabe	Early Neolithic	Stray find	Symbolic location	Unknown	Unpublished
Saxony-Anhalt	Burgenlandkreis	Rehmsdorf	Tagebau „Neuglück“	Early Neolithic	Settlement	Known location	Non-intentional	Published
Saxony-Anhalt	Burgenlandkreis	Rehmsdorf	Ziegelei bei Rumsdorf	Early Neolithic	Stray find	Known location	Non-intentional	Published
Saxony-Anhalt	Burgenlandkreis	Rehmsdorf	Ohne Ortsangabe	Neolithic	Stray find	Symbolic location	Unknown	Unpublished
Saxony-Anhalt	Burgenlandkreis	Rehmsdorf	Ohne Ortsangabe	Early Neolithic	Stray find	Symbolic location	Unknown	Unpublished
Saxony-Anhalt	Burgenlandkreis	Rehmsdorf	Ohne Ortsangabe	Late Neolithic	Stray find	Symbolic location	Unknown	Published
Saxony-Anhalt	Burgenlandkreis	Reuden	Acker vom Brümme	Neolithic	Settlement	Symbolic location	Non-intentional	Unpublished
Saxony-Anhalt	Burgenlandkreis	Reuden	Bau eines Neubaus	Neolithic	Burial site	Symbolic location	Non-intentional	Unpublished
Saxony-Anhalt	Burgenlandkreis	Reuden	Garten von Jochen Stahl	Neolithic	Stray find	Symbolic location	Non-intentional	Unpublished
Saxony-Anhalt	Burgenlandkreis	Reuden	Grasgarten von Reichard	Late Neolithic	Burial site	Symbolic location	Non-intentional	Unpublished
Saxony-Anhalt	Burgenlandkreis	Reuden	Lehmgrube Stahl	Late Neolithic	Burial site	Known location	Non-intentional	Published
Saxony-Anhalt	Burgenlandkreis	Reuden	Lehmgrube Stahl	Early Neolithic	Settlement	Known location	Non-intentional	Published
Saxony-Anhalt	Burgenlandkreis	Reuden	Lehmgrube Stahl	Early Neolithic	Settlement	Known location	Non-intentional	Published
Saxony-Anhalt	Burgenlandkreis	Reuden	Lehmgrube Stahl	Late Neolithic	Burial site	Known location	Non-intentional	Published
Saxony-Anhalt	Burgenlandkreis	Reuden	Zentralschule	Middle Neolithic	Burial site	Known location	Non-intentional	Published
Saxony-Anhalt	Burgenlandkreis	Reuden	Ziegelei Strobel	Neolithic	Stray find	Symbolic location	Non-intentional	Unpublished
Saxony-Anhalt	Burgenlandkreis	Reuden	Ohne Ortsangabe	Neolithic	Stray find	Symbolic location	Unknown	Unpublished
Saxony-Anhalt	Burgenlandkreis	Reuden	Ohne Ortsangabe	Early Neolithic	Stray find	Symbolic location	Unknown	Published
Saxony-Anhalt	Burgenlandkreis	Reuden	Ohne Ortsangabe	Early Neolithic	Stray find	Symbolic location	Unknown	Unpublished
Saxony-Anhalt	Burgenlandkreis	Reuden	Ohne Ortsangabe	Middle Neolithic	Stray find	Symbolic location	Unknown	Published
Saxony-Anhalt	Burgenlandkreis	Reuden	Ohne Ortsangabe	Middle Neolithic	Stray find	Symbolic location	Unknown	Unpublished
Saxony-Anhalt	Burgenlandkreis	Reuden	Ohne Ortsangabe	Late Neolithic	Stray find	Symbolic location	Unknown	Published
Saxony-Anhalt	Burgenlandkreis	Rippicha	Kiesgrube	Neolithic	Stray find	Symbolic location	Non-intentional	Unpublished
Saxony-Anhalt	Burgenlandkreis	Rippicha	Ohne Ortsangabe	Neolithic	Stray find	Symbolic location	Unknown	Unpublished
Saxony-Anhalt	Burgenlandkreis	Rippicha	Ohne Ortsangabe	Early Neolithic	Stray find	Symbolic location	Unknown	Published
Saxony-Anhalt	Burgenlandkreis	Roda	Kiesgrube	Neolithic	Stray find	Known location	Non-intentional	Unpublished
Saxony-Anhalt	Burgenlandkreis	Roda	Nördlicher Ortsrand	Neolithic	Stray find	Known location	Non-intentional	Unpublished
Saxony-Anhalt	Burgenlandkreis	Roda	Östlich vom Ort	Neolithic	Stray find	Known location	Non-intentional	Unpublished
Saxony-Anhalt	Burgenlandkreis	Roda	Wasserturm	Neolithic	Settlement	Known location	Non-intentional	Unpublished
Saxony-Anhalt	Burgenlandkreis	Roda	Ohne Ortsangabe	Neolithic	Settlement	Symbolic location	Unknown	Unpublished
Saxony-Anhalt	Burgenlandkreis	Roda	Ohne Ortsangabe	Neolithic	Stray find	Symbolic location	Unknown	Unpublished
Saxony-Anhalt	Burgenlandkreis	Roda	Ohne Ortsangabe	Early Neolithic	Stray find	Symbolic location	Unknown	Published
Saxony-Anhalt	Burgenlandkreis	Roda	Ohne Ortsangabe	Late Neolithic	Stray find	Symbolic location	Unknown	Published
Saxony-Anhalt	Burgenlandkreis	Röden	Ohne Ortsangabe	Neolithic	Stray find	Symbolic location	Unknown	Unpublished
Saxony-Anhalt	Burgenlandkreis	Röden	Ohne Ortsangabe	Early Neolithic	Stray find	Symbolic location	Unknown	Unpublished
Saxony-Anhalt	Burgenlandkreis	Sabissa	Ohne Ortsangabe	Late Neolithic	Stray find	Symbolic location	Unknown	Published
Saxony-Anhalt	Burgenlandkreis	Salsitz	Hang zwischen Burgholz, Fahrweg und Floßgraben	Neolithic	Stray find	Known location	Intentional	Unpublished
Saxony-Anhalt	Burgenlandkreis	Salsitz	Höhenkurve 195 über der Zahl 190	Neolithic	Stray find	Symbolic location	Intentional	Unpublished
Saxony-Anhalt	Burgenlandkreis	Salsitz	Kalter Grund	Neolithic	Stray find	Symbolic location	Unknown	Unpublished
Saxony-Anhalt	Burgenlandkreis	Salsitz	Westlich vom Ort/Burgholz	Early Neolithic	Settlement	Known location	Intentional	Published
Saxony-Anhalt	Burgenlandkreis	Salsitz	Westlich vom Ort/Burgholz	Late Neolithic	Settlement	Known location	Intentional	Unpublished
Saxony-Anhalt	Burgenlandkreis	Salsitz	Ohne Ortsangabe	Neolithic	Stray find	Symbolic location	Unknown	Unpublished
Saxony-Anhalt	Burgenlandkreis	Salsitz	Ohne Ortsangabe	Early Neolithic	Stray find	Symbolic location	Non-intentional	Unpublished
Saxony-Anhalt	Burgenlandkreis	Schelkau	Scheplitz	Neolithic	Settlement	Known location	Unknown	Unpublished
Saxony-Anhalt	Burgenlandkreis	Schellbach	Sandtagebau Gutenborn-Schellbach	Neolithic	Stray find	Known location	Intentional	Published
Saxony-Anhalt	Burgenlandkreis	Schellbach	Ohne Ortsangabe	Neolithic	Stray find	Symbolic location	Unknown	Unpublished
Saxony-Anhalt	Burgenlandkreis	Schellbach	Ohne Ortsangabe	Early Neolithic	Settlement	Symbolic location	Unknown	Published
Saxony-Anhalt	Burgenlandkreis	Schkauditz	Kessel	Early Neolithic	Settlement	Known location	Intentional	Published
Saxony-Anhalt	Burgenlandkreis	Schkauditz	Kessel	Early Neolithic	Settlement	Known location	Intentional	Published
Saxony-Anhalt	Burgenlandkreis	Schkauditz	Kessel	Late Neolithic	Stray find	Known location	Intentional	Published
Saxony-Anhalt	Burgenlandkreis	Schkauditz	Nordöstlich vom Ort/ Spornburg „Kalter Grund“	Middle Neolithic	Settlement	Known location	Intentional	Published
Saxony-Anhalt	Burgenlandkreis	Schkauditz	Südwestlich vom Ort/Hochfläche	Neolithic	Stray find	Known location	Intentional	Unpublished
Saxony-Anhalt	Burgenlandkreis	Schkauditz	Ohne Ortsangabe	Neolithic	Stray find	Symbolic location	Unknown	Unpublished
Saxony-Anhalt	Burgenlandkreis	Schkauditz	Ohne Ortsangabe	Early Neolithic	Stray find	Symbolic location	Unknown	Unpublished
Saxony-Anhalt	Burgenlandkreis	Schlottweh	Bocksberg/Bocks Berg/Oberhalb des Friedhofes	Neolithic	Settlement	Symbolic location	Intentional	Unpublished
Saxony-Anhalt	Burgenlandkreis	Schlottweh	Feld nördlich des Gasthofes „Zur Zeitzer Schweiz“ bei Schneidemühle	Early Neolithic	Settlement	Known location	Intentional	Published
Saxony-Anhalt	Burgenlandkreis	Schlottweh	Galgen	Neolithic	Stray find	Symbolic location	Intentional	Unpublished
Saxony-Anhalt	Burgenlandkreis	Schlottweh	Südlich vom Ort/Westlich von Schneidemühle	Early Neolithic	Settlement	Known location	Intentional	Published
Saxony-Anhalt	Burgenlandkreis	Schlottweh	Südlich vom Ort/Westlich von Schneidemühle/Holzstapelplatz/Kessel	Early Neolithic	Settlement	Known location	Intentional	Published
Saxony-Anhalt	Burgenlandkreis	Schlottweh	Zwischen Goßra und Schlottweh	Neolithic	Stray find	Symbolic location	Intentional	Unpublished
Saxony-Anhalt	Burgenlandkreis	Schlottweh	Ohne Ortsangabe	Neolithic	Stray find	Symbolic location	Unknown	Unpublished
Saxony-Anhalt	Burgenlandkreis	Schlottweh	Ohne Ortsangabe	Early Neolithic	Stray find	Symbolic location	Unknown	Unpublished
Saxony-Anhalt	Burgenlandkreis	Schneidemühle	Nordöstlicher Ortsrand	Early Neolithic	Settlement	Known location	Intentional	Published
Saxony-Anhalt	Burgenlandkreis	Schwerzau	Südlich vom Ort/Auf der Kuppe westlich der Fabrik Draschwitz-Reuden	Late Neolithic	Settlement	Known location	Non-intentional	Published
Saxony-Anhalt	Burgenlandkreis	Schwerzau	Südlich vom Ort/Auf der Kuppe westlich der Fabrik Draschwitz-Reuden	Late Neolithic	Burial site	Known location	Non-intentional	Published
Saxony-Anhalt	Burgenlandkreis	Schwerzau	Südwestlich vom Ort	Late Neolithic	Burial site	Known location	Non-intentional	Published
Saxony-Anhalt	Burgenlandkreis	Schwerzau	Ohne Ortsangabe	Late Neolithic	Stray find	Symbolic location	Unknown	Published
Saxony-Anhalt	Burgenlandkreis	Spora	Kiesgrube am Sportplatz	Late Neolithic	Settlement	Known location	Non-intentional	Published
Saxony-Anhalt	Burgenlandkreis	Spora	Ohne Ortsangabe	Neolithic	Stray find	Symbolic location	Unknown	Unpublished
Saxony-Anhalt	Burgenlandkreis	Spora	Ohne Ortsangabe	Early Neolithic	Stray find	Symbolic location	Unknown	Unpublished
Saxony-Anhalt	Burgenlandkreis	Spora	Ohne Ortsangabe	Early Neolithic	Stray find	Symbolic location	Intentional	Unpublished
Saxony-Anhalt	Burgenlandkreis	Spora	Ohne Ortsangabe	Late Neolithic	Stray find	Symbolic location	Unknown	Published
Saxony-Anhalt	Burgenlandkreis	Sprossen	Südwestlicher Ortsrand	Late Neolithic	Burial site	Known location	Non-intentional	Unpublished
Saxony-Anhalt	Burgenlandkreis	Sprossen	Ohne Ortsangabe	Late Neolithic	Stray find	Symbolic location	Unknown	Published
Saxony-Anhalt	Burgenlandkreis	Staatsforst Zeitz	Jagen 1/ Distrikt 17-18, 28-29/Stern	Neolithic	Settlement	Known location	Unknown	Unpublished
Saxony-Anhalt	Burgenlandkreis	Staatsforst Zeitz	Jagen 11	Neolithic	Settlement	Known location	Intentional	Unpublished
Saxony-Anhalt	Burgenlandkreis	Staatsforst Zeitz	Jagen 14	Early Neolithic	Stray find	Known location	Intentional	Unpublished
Saxony-Anhalt	Burgenlandkreis	Staatsforst Zeitz	Jagen 19	Neolithic	Stray find	Known location	Intentional	Unpublished
Saxony-Anhalt	Burgenlandkreis	Staatsforst Zeitz	Jagen 26	Late Neolithic	Burial site	Known location	Non-intentional	Published
Saxony-Anhalt	Burgenlandkreis	Staatsforst Zeitz	Jagen 39	Neolithic	Settlement	Known location	Unknown	Unpublished
Saxony-Anhalt	Burgenlandkreis	Staatsforst Zeitz	Jagen 40/Salzquelle	Neolithic	Settlement	Known location	Intentional	Unpublished
Saxony-Anhalt	Burgenlandkreis	Staatsforst Zeitz	Jagen 54	Neolithic	Stray find	Known location	Intentional	Unpublished
Saxony-Anhalt	Burgenlandkreis	Staatsforst Zeitz	Jagen 62	Neolithic	Stray find	Known location	Intentional	Unpublished
Saxony-Anhalt	Burgenlandkreis	Staatsforst Zeitz	Jagen 66	Neolithic	Settlement	Known location	Intentional	Unpublished
Saxony-Anhalt	Burgenlandkreis	Staatsforst Zeitz	Ohne Ortsangabe	Early Neolithic	Stray find	Symbolic location	Intentional	Unpublished
Saxony-Anhalt	Burgenlandkreis	Staschwitz	An der Chaussee zwischen Staschwitz und Zeitz	Neolithic	Stray find	Symbolic location	Non-intentional	Published
Saxony-Anhalt	Burgenlandkreis	Staschwitz	Östlich vom Ort/Mönchsberg	Late Neolithic	Burial site	Known location	Unknown	Unpublished
Saxony-Anhalt	Burgenlandkreis	Staschwitz	Östlich vom Ort/Kiesgrube am weg nach Mummsdorf	Late Neolithic	Settlement	Known location	Non-intentional	Published
Saxony-Anhalt	Burgenlandkreis	Staschwitz	Ohne Ortsangabe	Neolithic	Stray find	Symbolic location	Unknown	Unpublished
Saxony-Anhalt	Burgenlandkreis	Steingrimma	Tagebaukante	Neolithic	Settlement	Symbolic location	Intentional	Unpublished
Saxony-Anhalt	Burgenlandkreis	Steingrimma	Ohne Ortsangabe	Neolithic	Stray find	Symbolic location	Unknown	Unpublished
Saxony-Anhalt	Burgenlandkreis	Stocksdorf	Ohne Ortsangabe	Neolithic	Stray find	Symbolic location	Unknown	Unpublished
Saxony-Anhalt	Burgenlandkreis	Stolzenhain	Ohne Ortsangabe	Neolithic	Stray find	Symbolic location	Unknown	Published
Saxony-Anhalt	Burgenlandkreis	Techwitz	Zwischen Techwitz und Kadischen	Neolithic	Stray find	Known location	Non-intentional	Unpublished
Saxony-Anhalt	Burgenlandkreis	Techwitz	Ohne Ortsangabe	Neolithic	Stray find	Symbolic location	Unknown	Unpublished
Saxony-Anhalt	Burgenlandkreis	Theißen	Braunkohlegrube	Late Neolithic	Stray find	Symbolic location	Unknown	Published
Saxony-Anhalt	Burgenlandkreis	Theißen	Friedensplan beim Friedhof/Südlich der Kirche/Sandberg	Middle Neolithic	Settlement	Known location	Non-intentional	Unpublished
Saxony-Anhalt	Burgenlandkreis	Theißen	Nördlich vom Ort/Kohlenbruchfelder	Early Neolithic	Settlement	Symbolic location	Non-intentional	Unpublished
Saxony-Anhalt	Burgenlandkreis	Theißen	Nördlich vom Ort/Kohlenbruchfelder	Late Neolithic	Burial site	Symbolic location	Non-intentional	Published
Saxony-Anhalt	Burgenlandkreis	Theißen	Straße Theißen-Zeitz	Neolithic	Settlement	Known location	Non-intentional	Unpublished
Saxony-Anhalt	Burgenlandkreis	Theißen	Tagebau 397 bei Zeitz	Neolithic	Stray find	Known location	Non-intentional	Unpublished
Saxony-Anhalt	Burgenlandkreis	Theißen	Windmühle	Late Neolithic	Stray find	Symbolic location	Unknown	Published
Saxony-Anhalt	Burgenlandkreis	Theißen	Ohne Ortsangabe	Neolithic	Stray find	Symbolic location	Unknown	Unpublished
Saxony-Anhalt	Burgenlandkreis	Theißen	Ohne Ortsangabe	Early Neolithic	Stray find	Symbolic location	Unknown	Published
Saxony-Anhalt	Burgenlandkreis	Theißen	Ohne Ortsangabe	Early Neolithic	Stray find	Symbolic location	Non-intentional	Unpublished
Saxony-Anhalt	Burgenlandkreis	Theißen	Ohne Ortsangabe	Middle Neolithic	Stray find	Symbolic location	Unknown	Published
Saxony-Anhalt	Burgenlandkreis	Theißen	Ohne Ortsangabe	Late Neolithic	Stray find	Symbolic location	Unknown	Published
Saxony-Anhalt	Burgenlandkreis	Theißen	Ohne Ortsangabe	Late Neolithic	Stray find	Symbolic location	Unknown	Published
Saxony-Anhalt	Burgenlandkreis	Thierbach	Sandgrube zwischen dem Dorf und der Chausee Meineweh-Weickelsdorf	Early Neolithic	Settlement	Symbolic location	Unknown	Published
Saxony-Anhalt	Burgenlandkreis	Thierbach	Ohne Ortsangabe	Early Neolithic	Stray find	Known location	Unknown	Unpublished
Saxony-Anhalt	Burgenlandkreis	Thierbach	Ohne Ortsangabe	Neolithic	Stray find	Symbolic location	Unknown	Published
Saxony-Anhalt	Burgenlandkreis	Thierbach	Ohne Ortsangabe	Early Neolithic	Stray find	Symbolic location	Unknown	Published
Saxony-Anhalt	Burgenlandkreis	Thierbach	Ohne Ortsangabe	Late Neolithic	Stray find	Symbolic location	Unknown	Published
Saxony-Anhalt	Burgenlandkreis	Traupitz	Zwischen Traupitz und Minkwitz	Middle Neolithic	Settlement	Known location	Non-intentional	Unpublished
Saxony-Anhalt	Burgenlandkreis	Traupitz	Ohne Ortsangabe	Neolithic	Stray find	Symbolic location	Unknown	Unpublished
Saxony-Anhalt	Burgenlandkreis	Trebnitz	Alte Ziegelhütte	Late Neolithic	Stray find	Symbolic location	Intentional	Published
Saxony-Anhalt	Burgenlandkreis	Trebnitz	Südöstlicher Ortsausgang	Late Neolithic	Burial site	Symbolic location	Non-intentional	Unpublished
Saxony-Anhalt	Burgenlandkreis	Trebnitz	Tagebau	Late Neolithic	Settlement	Symbolic location	Non-intentional	Unpublished
Saxony-Anhalt	Burgenlandkreis	Trebnitz	Wüstung Scheplitz/Zschepplitz	Early Neolithic	Settlement	Known location	Unknown	Published
Saxony-Anhalt	Burgenlandkreis	Trebnitz	Ohne Ortsangabe	Neolithic	Stray find	Symbolic location	Unknown	Unpublished
Saxony-Anhalt	Burgenlandkreis	Trebnitz	Ohne Ortsangabe	Early Neolithic	Stray find	Symbolic location	Unknown	Unpublished
Saxony-Anhalt	Burgenlandkreis	Trebnitz	Ohne Ortsangabe	Early Neolithic	Stray find	Symbolic location	Intentional	Unpublished
Saxony-Anhalt	Burgenlandkreis	Trebnitz	Ohne Ortsangabe	Late Neolithic	Burial site	Symbolic location	Unknown	Published
Saxony-Anhalt	Burgenlandkreis	Trebnitz	Ohne Ortsangabe	Late Neolithic	Stray find	Symbolic location	Unknown	Published
Saxony-Anhalt	Burgenlandkreis	Trebnitz bei Wetterzeube	Ohne Ortsangabe	Late Neolithic	Stray find	Symbolic location	Unknown	Published
Saxony-Anhalt	Burgenlandkreis	Tröglitz	Brabag Hydrierwerk (heute Chemie- und Industriepark Zeitz)	Early Neolithic	Settlement	Symbolic location	Non-intentional	Unpublished
Saxony-Anhalt	Burgenlandkreis	Tröglitz	Ohne Ortsangabe	Neolithic	Stray find	Symbolic location	Unknown	Unpublished
Saxony-Anhalt	Burgenlandkreis	Tröglitz	Ohne Ortsangabe	Early Neolithic	Stray find	Symbolic location	Unknown	Unpublished
Saxony-Anhalt	Burgenlandkreis	Tröglitz	Ohne Ortsangabe	Late Neolithic	Stray find	Symbolic location	Unknown	Unpublished
Saxony-Anhalt	Burgenlandkreis	Unterschwödwitz	Ohne Ortsangabe	Early Neolithic	Stray find	Symbolic location	Unknown	Published
Saxony-Anhalt	Burgenlandkreis	Weidau	Grube Neue Sorge III	Late Neolithic	Burial site	Known location	Non-intentional	Published
Saxony-Anhalt	Burgenlandkreis	Weißenborn	Bohlweg	Early Neolithic	Stray find	Symbolic location	Non-intentional	Unpublished
Saxony-Anhalt	Burgenlandkreis	Weißenborn	Hellgraben	Neolithic	Stray find	Symbolic location	Unknown	Unpublished
Saxony-Anhalt	Burgenlandkreis	Weißenborn	Sühnekreuze	Neolithic	Stray find	Known location	Unknown	Unpublished
Saxony-Anhalt	Burgenlandkreis	Weißenborn	Speckberg/Sandberg	Neolithic	Stray find	Known location	Unknown	Unpublished
Saxony-Anhalt	Burgenlandkreis	Weißenborn	Ohne Ortsangabe	Neolithic	Stray find	Symbolic location	Unknown	Unpublished
Saxony-Anhalt	Burgenlandkreis	Weißenborn	Ohne Ortsangabe	Late Neolithic	Stray find	Symbolic location	Intentional	Unpublished
Saxony-Anhalt	Burgenlandkreis	Wetterzeube	Kirschberg	Neolithic	Stray find	Known location	Non-intentional	Unpublished
Saxony-Anhalt	Burgenlandkreis	Wetterzeube	Lehmgrube der Ziegelei	Early Neolithic	Settlement	Known location	Non-intentional	Published
Saxony-Anhalt	Burgenlandkreis	Wetterzeube	Saxonyberg	Neolithic	Stray find	Symbolic location	Unknown	Unpublished
Saxony-Anhalt	Burgenlandkreis	Wetterzeube	Ohne Ortsangabe	Neolithic	Stray find	Symbolic location	Unknown	Unpublished
Saxony-Anhalt	Burgenlandkreis	Wildenborn	Ohne Ortsangabe	Neolithic	Stray find	Symbolic location	Unknown	Unpublished
Saxony-Anhalt	Burgenlandkreis	Wildenborn	Ohne Ortsangabe	Late Neolithic	Stray find	Symbolic location	Unknown	Unpublished
Saxony-Anhalt	Burgenlandkreis	Wuitz	Ohne Ortsangabe	Middle Neolithic	Stray find	Symbolic location	Unknown	Unpublished
Saxony-Anhalt	Burgenlandkreis	Würchwitz	Kiesgrube am Sportplatz	Late Neolithic	Settlement	Known location	Intentional	Published
Saxony-Anhalt	Burgenlandkreis	Würchwitz	Kleedenkmal	Neolithic	Stray find	Symbolic location	Intentional	Unpublished
Saxony-Anhalt	Burgenlandkreis	Würchwitz	Ohne Ortsangabe	Neolithic	Stray find	Symbolic location	Unknown	Unpublished
Saxony-Anhalt	Burgenlandkreis	Würchwitz	Ohne Ortsangabe	Early Neolithic	Stray find	Symbolic location	Unknown	Unpublished
Saxony-Anhalt	Burgenlandkreis	Würchwitz	Ohne Ortsangabe	Late Neolithic	Stray find	Symbolic location	Unknown	Published
Saxony-Anhalt	Burgenlandkreis	Zangenberg	Böschwitzmühle/Pöschwitzmühle/Lesesteinhaufen	Neolithic	Settlement	Known location	Intentional	Unpublished
Saxony-Anhalt	Burgenlandkreis	Zangenberg	Kiesgrube am Floßgraben/Fluder/Wolfsgrund	Middle Neolithic	Settlement	Known location	Non-intentional	Published
Saxony-Anhalt	Burgenlandkreis	Zangenberg	Kiesgrube am Floßgraben/Fluder/Wolfsgrund	Late Neolithic	Settlement	Known location	Non-intentional	Published
Saxony-Anhalt	Burgenlandkreis	Zangenberg	Kiesgrube Böttcher am Wolfsgrund	Neolithic	Stray find	Known location	Non-intentional	Published
Saxony-Anhalt	Burgenlandkreis	Zangenberg	Kiesgrube Jakob/Kiesgrube Schumann/Hirtenberg/Südöstlich der Mühle	Early Neolithic	Settlement	Known location	Unknown	Published
Saxony-Anhalt	Burgenlandkreis	Zangenberg	Kiesgrube Jakob/Kiesgrube Schumann/Hirtenberg/Südöstlich der Mühle	Early Neolithic	Settlement	Known location	Non-intentional	Published
Saxony-Anhalt	Burgenlandkreis	Zangenberg	Kiesgrube Jakob/Kiesgrube Schumann/Hirtenberg/Südöstlich der Mühle	Late Neolithic	Settlement	Known location	Non-intentional	Published
Saxony-Anhalt	Burgenlandkreis	Zangenberg	Kiesgrube Jakob/Kiesgrube Schumann/Hirtenberg/Südöstlich der Mühle	Late Neolithic	Settlement	Known location	Non-intentional	Published
Saxony-Anhalt	Burgenlandkreis	Zangenberg	Nördlich vom Ort	Neolithic	Burial site	Known location	Non-intentional	Unpublished
Saxony-Anhalt	Burgenlandkreis	Zangenberg	Schrebergärten/Gartensiedlung	Early Neolithic	Settlement	Known location	Non-intentional	Published
Saxony-Anhalt	Burgenlandkreis	Zangenberg	Ohne Ortsangabe	Neolithic	Stray find	Symbolic location	Unknown	Unpublished
Saxony-Anhalt	Burgenlandkreis	Zangenberg	Ohne Ortsangabe	Middle Neolithic	Stray find	Symbolic location	Unknown	Published
Saxony-Anhalt	Burgenlandkreis	Zangenberg	Ohne Ortsangabe	Late Neolithic	Stray find	Symbolic location	Unknown	Published
Saxony-Anhalt	Burgenlandkreis	Zeitz	Albrechtstrasse/Gartenweg	Early Neolithic	Stray find	Symbolic location	Unknown	Unpublished
Saxony-Anhalt	Burgenlandkreis	Zeitz	Domfreiheit	Early Neolithic	Settlement	Known location	Non-intentional	Published
Saxony-Anhalt	Burgenlandkreis	Zeitz	Kiesplatz an der Weißen Elster	Neolithic	Stray find	Symbolic location	Non-intentional	Unpublished
Saxony-Anhalt	Burgenlandkreis	Zeitz	Krebsberg	Early Neolithic	Stray find	Known location	Unknown	Unpublished
Saxony-Anhalt	Burgenlandkreis	Zeitz	Kreishaus/Albrechtstraße 24	Neolithic	Stray find	Known location	Unknown	Unpublished
Saxony-Anhalt	Burgenlandkreis	Zeitz	Milchhof	Early Neolithic	Settlement	Known location	Unknown	Published
Saxony-Anhalt	Burgenlandkreis	Zeitz	Milchhof	Middle Neolithic	Settlement	Known location	Unknown	Published
Saxony-Anhalt	Burgenlandkreis	Zeitz	Milchhof	Late Neolithic	Settlement	Known location	Non-intentional	Published
Saxony-Anhalt	Burgenlandkreis	Zeitz	Nahe der Zuckerfabrik/in der Weißen Elster	Late Neolithic	Stray find	Known location	Non-intentional	Published
Saxony-Anhalt	Burgenlandkreis	Zeitz	Roßnerscher Acker/Gewerbegebiet Zeitz-West	Early Neolithic	Settlement	Known location	Non-intentional	Published
Saxony-Anhalt	Burgenlandkreis	Zeitz	Roßnerscher Acker/Gewerbegebiet Zeitz-West	Early Neolithic	Settlement	Known location	Non-intentional	Published
Saxony-Anhalt	Burgenlandkreis	Zeitz	Roßnerscher Acker/Gewerbegebiet Zeitz-West	Early Neolithic	Settlement	Symbolic location	Unknown	Published
Saxony-Anhalt	Burgenlandkreis	Zeitz	Stephanstrasse 41	Neolithic	Stray find	Known location	Non-intentional	Unpublished
Saxony-Anhalt	Burgenlandkreis	Zeitz	Zuckerfabrik	Early Neolithic	Stray find	Known location	Non-intentional	Unpublished
Saxony-Anhalt	Burgenlandkreis	Zeitz	Ohne Ortsangabe	Neolithic	Stray find	Symbolic location	Unknown	Unpublished
Saxony-Anhalt	Burgenlandkreis	Zeitz	Ohne Ortsangabe	Early Neolithic	Stray find	Symbolic location	Unknown	Unpublished
Saxony-Anhalt	Burgenlandkreis	Zeitz	Ohne Ortsangabe	Early Neolithic	Stray find	Symbolic location	Unknown	Published
Saxony-Anhalt	Burgenlandkreis	Zeitz	Ohne Ortsangabe	Early Neolithic	Stray find	Symbolic location	Unknown	Published
Saxony-Anhalt	Burgenlandkreis	Zeitz	Ohne Ortsangabe	Late Neolithic	Stray find	Symbolic location	Unknown	Published
Saxony-Anhalt	Burgenlandkreis	Zettweil	An der Kirschallee	Late Neolithic	Stray find	Known location	Non-intentional	Unpublished
Saxony-Anhalt	Burgenlandkreis	Zettweil	Nördlich vom Ort/Zettweiler Graben	Neolithic	Stray find	Known location	Non-intentional	Unpublished
Saxony-Anhalt	Burgenlandkreis	Zettweil	Nördlich vom Ort/Zwischen der Großen Schnauder und dem Zettweiler Graben	Neolithic	Stray find	Known location	Non-intentional	Unpublished
Saxony-Anhalt	Burgenlandkreis	Zettweil	Nordöstlicher Ortsrand	Early Neolithic	Settlement	Known location	Intentional	Published
Saxony-Anhalt	Burgenlandkreis	Zettweil	Ortstetter	Neolithic	Stray find	Known location	Non-intentional	Unpublished
Saxony-Anhalt	Burgenlandkreis	Zettweil	Westlich des Friedhofes/Etzolds Feld	Early Neolithic	Settlement	Known location	Intentional	Unpublished
Saxony-Anhalt	Burgenlandkreis	Zettweil	Ohne Ortsangabe	Neolithic	Stray find	Symbolic location	Unknown	Unpublished
Saxony-Anhalt	Burgenlandkreis	Zettweil	Ohne Ortsangabe	Early Neolithic	Stray find	Symbolic location	Unknown	Published
Saxony-Anhalt	Burgenlandkreis	Zettweil	Ohne Ortsangabe	Late Neolithic	Stray find	Symbolic location	Unknown	Unpublished
Thuringia	Altenburger Land	Brossen	Lehmgrube	Early Neolithic	Settlement	Known location	Non-intentional	Unpublished
Thuringia	Altenburger Land	Brossen	Lehmgrube	Late Neolithic	Burial site	Known location	Non-intentional	Published
Thuringia	Altenburger Land	Brossen	Ohne Ortsangabe	Middle Neolithic	Stray find	Symbolic location	Non-intentional	Published
Thuringia	Altenburger Land	Falkenhain	Östlich der Straße nach Rusendorf	Neolithic	Stray find	Symbolic location	Unknown	Published
Thuringia	Altenburger Land	Falkenhain	Ohne Ortsangabe	Neolithic	Stray find	Symbolic location	Unknown	Unpublished
Thuringia	Altenburger Land	Gröba	Südöstlich vom Ort	Neolithic	Stray find	Symbolic location	Intentional	Published
Thuringia	Altenburger Land	Gröba	Zugeschütteter Tagebau	Neolithic	Stray find	Known location	Non-intentional	Published
Thuringia	Altenburger Land	Gröba	Tagebau Waltersdorf II	Late Neolithic	Stray find	Known location	Non-intentional	Published
Thuringia	Altenburger Land	Gröba	Ohne Ortsangabe	Early Neolithic	Stray find	Symbolic location	Unknown	Published
Thuringia	Altenburger Land	Heukendorf	Nordwestlich vom Ort	Early Neolithic	Settlement	Known location	Intentional	Published
Thuringia	Altenburger Land	Kammerforst	Ohne Ortsangabe	Neolithic	Stray find	Symbolic location	Non-intentional	Published
Thuringia	Altenburger Land	Lucka	Luckaer Forst/Goldbruch	Late Neolithic	Settlement	Known location	Intentional	Published
Thuringia	Altenburger Land	Lucka	Luckaer Forst/Goldbruch	Late Neolithic	Burial site	Known location	Non-intentional	Published
Thuringia	Altenburger Land	Lucka	Nelke	Early Neolithic	Stray find	Known location	Unknown	Published
Thuringia	Altenburger Land	Lucka	Ohne Ortsangabe	Neolithic	Stray find	Symbolic location	Unknown	Unpublished
Thuringia	Altenburger Land	Meuselwitz	Felder östlich der Stadt	Neolithic	Stray find	Symbolic location	Unknown	Published
Thuringia	Altenburger Land	Meuselwitz	Glaserkopf	Neolithic	Stray find	Known location	Unknown	Published
Thuringia	Altenburger Land	Meuselwitz	Hainberg	Late Neolithic	Burial site	Known location	Unknown	Published
Thuringia	Altenburger Land	Meuselwitz	Markt/Rathenauplatz	Early Neolithic	Settlement	Known location	Non-intentional	Unpublished
Thuringia	Altenburger Land	Meuselwitz	Neuer Friedhof/Sandgrube	Late Neolithic	Burial site	Known location	Unknown	Published
Thuringia	Altenburger Land	Meuselwitz	Preussengrube	Neolithic	Settlement	Known location	Unknown	Published
Thuringia	Altenburger Land	Meuselwitz	Schafberg	Neolithic	Stray find	Symbolic location	Unknown	Published
Thuringia	Altenburger Land	Meuselwitz	Turnplatz	Late Neolithic	Settlement	Symbolic location	Non-intentional	Published
Thuringia	Altenburger Land	Meuselwitz	Weinberg	Late Neolithic	Burial site	Symbolic location	Unknown	Published
Thuringia	Altenburger Land	Meuselwitz	Ohne Ortsangabe	Early Neolithic	Stray find	Symbolic location	Unknown	Published
Thuringia	Altenburger Land	Mumsdorf	Bahnhof Wuitz-Mumsdorf	Late Neolithic	Settlement	Known location	Unknown	Published
Thuringia	Altenburger Land	Mumsdorf	Ohne Ortsangabe	Late Neolithic	Stray find	Symbolic location	Unknown	Published
Thuringia	Altenburger Land	Pflichtendorf	Östlich vom Ort	Neolithic	Stray find	Symbolic location	Unknown	Published
Thuringia	Altenburger Land	Prößdorf	Südlich vom Ort	Neolithic	Stray find	Known location	Non-intentional	Unpublished
Thuringia	Altenburger Land	Prößdorf	Ohne Ortsangabe	Early Neolithic	Stray find	Symbolic location	Unknown	Published
Thuringia	Altenburger Land	Ruppersdorf	Ohne Ortsangabe	Late Neolithic	Stray find	Symbolic location	Unknown	Published
Thuringia	Altenburger Land	Schnauderhainichen	Ohne Ortsangabe	Neolithic	Stray find	Symbolic location	Non-intentional	Published
Thuringia	Altenburger Land	Wintersdorf	Friedhof/Sandgrube	Late Neolithic	Burial site	Known location	Non-intentional	Published
Thuringia	Altenburger Land	Wintersdorf	Nördlich des Teichmühlenteiches	Neolithic	Stray find	Known location	Intentional	Published
Thuringia	Altenburger Land	Wintersdorf	Südöstlich vom Ort/Höhe 187	Neolithic	Stray find	Known location	Unknown	Unpublished
Thuringia	Altenburger Land	Wintersdorf	Weg nach Meuselwitz	Neolithic	Stray find	Known location	Intentional	Published
Thuringia	Altenburger Land	Wintersdorf	Ohne Ortsangabe	Early Neolithic	Settlement	Symbolic location	Unknown	Published
Thuringia	Altenburger Land	Wintersdorf	Ohne Ortsangabe	Early Neolithic	Settlement	Symbolic location	Unknown	Published
Thuringia	Altenburger Land	Zipsendorf	Braunkohlewerk Schädegrube/200 m südlich der Kreuzung Zipsendorf-Mumsdorf und Brossen-Rusendorf	Late Neolithic	Burial site	Known location	Non-intentional	Published
Thuringia	Altenburger Land	Zipsendorf	Grube Fürst Bismarck	Early Neolithic	Settlement	Symbolic location	Non-intentional	Published
Thuringia	Altenburger Land	Zipsendorf	Kiesgrube	Neolithic	Stray find	Symbolic location	Non-intentional	Unpublished
Thuringia	Altenburger Land	Zipsendorf	Ohne Ortsangabe	Neolithic	Stray find	Symbolic location	Unknown	Unpublished
Thuringia	Altenburger Land	Zipsendorf	Ohne Ortsangabe	Early Neolithic	Stray find	Symbolic location	Unknown	Published
Thuringia	Altenburger Land	Zipsendorf	Ohne Ortsangabe	Late Neolithic	Stray find	Symbolic location	Unknown	Published
Thuringia	Gera	Bieblach	Bergrücken	Neolithic	Stray find	Known location	Intentional	Unpublished
Thuringia	Gera	Bieblach	Nördlich der Bieblacher Vogelstange	Neolithic	Stray find	Symbolic location	Unknown	Published
Thuringia	Gera	Bieblach	Nordwest-Ecke der Tschirchstrasse/Kanonenberg	Late Neolithic	Burial site	Symbolic location	Non-intentional	Published
Thuringia	Gera	Bieblach	Nordwestlich des Kanonenberges	Late Neolithic	Burial site	Symbolic location	Non-intentional	Published
Thuringia	Gera	Bieblach	Östlich vom Ort/Berghang zum Laasener Grund	Neolithic	Stray find	Symbolic location	Unknown	Published
Thuringia	Gera	Bieblach	Weg von Bieblach nach dem Laasener Grunde	Neolithic	Stray find	Symbolic location	Unknown	Published
Thuringia	Gera	Bieblach	Wieserstrasse 190/ehemaliger Konkordiaspielplatz	Neolithic	Burial site	Symbolic location	Non-intentional	Published
Thuringia	Gera	Bieblach	Ohne Ortsangabe	Neolithic	Stray find	Symbolic location	Unknown	Unpublished
Thuringia	Gera	Collis	Colliser Berg/Hunnenacker bei Zschippern	Late Neolithic	Burial site	Known location	Non-intentional	Published
Thuringia	Gera	Collis	Colliser Berg/Colliser Alpen	Neolithic	Stray find	Known location	Intentional	Published
Thuringia	Gera	Debschwitz	Ehemalige Lehmgrube/Ausgang des Martingrundes	Neolithic	Stray find	Symbolic location	Unknown	Published
Thuringia	Gera	Debschwitz	Ohne Ortsangabe	Neolithic	Stray find	Symbolic location	Unknown	Unpublished
Thuringia	Gera	Cretschwitz	Richtung Hermsdorf	Neolithic	Stray find	Symbolic location	Unknown	Published
Thuringia	Gera	Dorna	Baumgarten/Lehmgrube/Ziegelei westlich vom Ort	Early Neolithic	Settlement	Known location	Non-intentional	Published
Thuringia	Gera	Dorna	Baumgarten/Lehmgrube/Ziegelei westlich vom Ort	Early Neolithic	Settlement	Known location	Non-intentional	Published
Thuringia	Gera	Dorna	Baumgarten/Lehmgrube	Late Neolithic	Settlement	Known location	Intentional	Unpublished
Thuringia	Gera	Dorna	Baumgarten/Lehmgrube	Early Neolithic	Settlement	Known location	Intentional	Published
Thuringia	Gera	Dorna	Baumgarten/Lehmgrube	Late Neolithic	Settlement	Known location	Intentional	Published
Thuringia	Gera	Dorna	Eichberg	Late Neolithic	Stray find	Known location	Unknown	Published
Thuringia	Gera	Dorna	Hinter der Kirche	Early Neolithic	Settlement	Known location	Unknown	Unpublished
Thuringia	Gera	Dorna	Kirchberg/Südlich der Fuchsmühle von Zschippach	Early Neolithic	Settlement	Known location	Intentional	Published
Thuringia	Gera	Dorna	Leubenteich	Early Neolithic	Settlement	Known location	Intentional	Published
Thuringia	Gera	Dorna	Nördlich vom Ort/im Wald	Neolithic	Stray find	Symbolic location	Unknown	Published
Thuringia	Gera	Dorna	Schanze	Early Neolithic	Settlement	Known location	Intentional	Unpublished
Thuringia	Gera	Dorna	Steinbrücken	Early Neolithic	Settlement	Symbolic location	Intentional	Unpublished
Thuringia	Gera	Dorna	Türkenacker	Neolithic	Stray find	Known location	Non-intentional	Published
Thuringia	Gera	Dorna	Wüster Hain/Wüstenhain/Südlich vom Waldwärterhaus	Early Neolithic	Settlement	Known location	Unknown	Published
Thuringia	Gera	Dorna	Wüster Hain/Wüstenhain	Late Neolithic	Burial site	Known location	Intentional	Published
Thuringia	Gera	Dorna	Zschierlgraben	Early Neolithic	Settlement	Symbolic location	Non-intentional	Published
Thuringia	Gera	Dorna	Zschierlgraben	Late Neolithic	Settlement	Symbolic location	Non-intentional	Published
Thuringia	Gera	Dürrenebersdorf	Zwischen Türkengraben und Dürrenebersdorfer Straße	Early Neolithic	Settlement	Known location	Unknown	Published
Thuringia	Gera	Ernsee	Gladitschturm	Neolithic	Stray find	Known location	Intentional	Unpublished
Thuringia	Gera	Ernsee	Hammelburg südlich den Rothengrabens	Neolithic	Stray find	Known location	Intentional	Unpublished
Thuringia	Gera	Ernsee	In der Lumpe	Neolithic	Stray find	Known location	Intentional	Unpublished
Thuringia	Gera	Ernsee	Kälbergarten	Neolithic	Stray find	Known location	Unknown	Unpublished
Thuringia	Gera	Ernsee	Kalte Eiche/Sandhügel	Late Neolithic	Stray find	Known location	Intentional	Unpublished
Thuringia	Gera	Ernsee	Nordwestlich vom Ort	Neolithic	Stray find	Symbolic location	Intentional	Unpublished
Thuringia	Gera	Ernsee	Südlich vom Ort	Neolithic	Stray find	Symbolic location	Intentional	Unpublished
Thuringia	Gera	Ernsee	Weinberg/Milbitzer Alleefeld	Neolithic	Stray find	Known location	Non-intentional	Published
Thuringia	Gera	Frankental	Pfarrgarten	Neolithic	Stray find	Known location	Non-intentional	Published
Thuringia	Gera	Frankental	Steinhügel	Neolithic	Stray find	Symbolic location	Non-intentional	Published
Thuringia	Gera	Gera	Bahnbetriebswerk/Eselsbrücke	Neolithic	Settlement	Known location	Non-intentional	Published
Thuringia	Gera	Gera	Bergbau-Krankenhaus (heute SHR-Waldklinikum Gera)	Neolithic	Stray find	Known location	Non-intentional	Unpublished
Thuringia	Gera	Gera	Bismarckturm/Steinertsberg 200 Schritte östlich des Bismarckturms	Neolithic	Stray find	Known location	Non-intentional	Published
Thuringia	Gera	Gera	Eselsberg/Stadtwald/Südwestlich vom Schützenplatz	Late Neolithic	Burial site	Known location	Non-intentional	Published
Thuringia	Gera	Gera	Fabrikgrundstück Uelsen	Neolithic	Burial site	Known location	Non-intentional	Published
Thuringia	Gera	Gera	Fuchsberg/Wasserreservoir	Neolithic	Stray find	Known location	Intentional	Published
Thuringia	Gera	Gera	Hainberg/Geraer Stadtwald/bei den sieben Eichen	Neolithic	Burial site	Known location	Non-intentional	Published
Thuringia	Gera	Gera	Helene-Fleischer-Str. 2-6	Early Neolithic	Settlement	Known location	Non-intentional	Unpublished
Thuringia	Gera	Gera	Juri-Gagarin-Straße 27 (heute Gagarinstraße)	Neolithic	Stray find	Known location	Non-intentional	Unpublished
Thuringia	Gera	Gera	Kreuzung Laasener Weg/Weg zum Laasener Wäldchen	Neolithic	Stray find	Symbolic location	Unknown	Published
Thuringia	Gera	Gera	Kuhtanz/Stadtwald	Late Neolithic	Stray find	Known location	Intentional	Unpublished
Thuringia	Gera	Gera	Lehmgrube/Martinsgrund	Neolithic	Stray find	Known location	Unknown	Published
Thuringia	Gera	Gera	Nordwestlich von Tschirchstraße/Kanonenberg	Late Neolithic	Burial site	Known location	Non-intentional	Published
Thuringia	Gera	Gera	Östlich der Schillerlinde/Schillereiche/Illnersche Felder/Familiengärten am Weg nach Zschippern	Neolithic	Stray find	Known location	Non-intentional	Published
Thuringia	Gera	Gera	Östlich vom Ort/Berghang am Laasener Grund/westlich am Weg nach Röpsen	Neolithic	Stray find	Symbolic location	Intentional	Published
Thuringia	Gera	Gera	Schützenplatz/Wasserreservoir	Neolithic	Stray find	Known location	Non-intentional	Published
Thuringia	Gera	Gera	Steinertsberg/Südhang/Feldweg nach Laasen/Platz der Ostschule	Neolithic	Stray find	Known location	Non-intentional	Published
Thuringia	Gera	Gera	Weg von Biblach nach dem Laasener Grund	Neolithic	Stray find	Symbolic location	Unknown	Published
Thuringia	Gera	Gera	Ohne Ortsangabe	Neolithic	Stray find	Symbolic location	Unknown	Published
Thuringia	Gera	Gera	Ohne Ortsangabe	Late Neolithic	Stray find	Symbolic location	Unknown	Published
Thuringia	Gera	Gorlitzsch	Westlich vom Ort	Neolithic	Stray find	Symbolic location	Non-intentional	Published
Thuringia	Gera	Großsaga	Eichteich	Neolithic	Stray find	Symbolic location	Unknown	Unpublished
Thuringia	Gera	Großsaga	Haingasse	Early Neolithic	Stray find	Symbolic location	Unknown	Published
Thuringia	Gera	Großsaga	Wehrteich	Neolithic	Stray find	Symbolic location	Unknown	Unpublished
Thuringia	Gera	Hain	Östlich zwischen Hain und Wachholderbaum/Mühlstücke	Neolithic	Settlement	Known location	Non-intentional	Published
Thuringia	Gera	Hermsdorf	Südlich vom Ort auf den Hängen des „Langen Grundes“	Neolithic	Stray find	Symbolic location	Intentional	Published
Thuringia	Gera	Kaimberg	Westlich vom Ort	Neolithic	Stray find	Symbolic location	Intentional	Unpublished
Thuringia	Gera	Kleinaga	Braunkohlengrube Jäger	Neolithic	Settlement	Known location	Non-intentional	Published
Thuringia	Gera	Kleinaga	Ohne Ortsangabe	Early Neolithic	Stray find	Symbolic location	Unknown	Published
Thuringia	Gera	Laasen	Auf dem Weg vom Laasener Wäldchen zum Trebnitzer Bahnhof	Neolithic	Stray find	Known location	Unknown	Published
Thuringia	Gera	Laasen	Laasener Wäldchen	Neolithic	Stray find	Known location	Non-intentional	Published
Thuringia	Gera	Laasen	Steinertsberg	Neolithic	Stray find	Symbolic location	Unknown	Unpublished
Thuringia	Gera	Laasen	Ohne Ortsangabe	Neolithic	Stray find	Symbolic location	Unknown	Published
Thuringia	Gera	Langenberg	1100 m südsüdöstlich von der Kirche	Neolithic	Stray find	Symbolic location	Non-intentional	Unpublished
Thuringia	Gera	Langenberg	Bahnhof	Neolithic	Stray find	Known location	Non-intentional	Unpublished
Thuringia	Gera	Langenberg	Braugasse 5	Neolithic	Stray find	Known location	Non-intentional	Published
Thuringia	Gera	Langenberg	Kalkbruch Otto	Neolithic	Burial site	Known location	Non-intentional	Published
Thuringia	Gera	Langenberg	Pfaffenstern	Late Neolithic	Burial site	Known location	Non-intentional	Published
Thuringia	Gera	Langenberg	Südöstlich vom Militärschießstand	Neolithic	Stray find	Symbolic location	Intentional	Published
Thuringia	Gera	Lessen	Hain	Neolithic	Stray find	Symbolic location	Intentional	Unpublished
Thuringia	Gera	Leumnitz	Eisengruben	Neolithic	Settlement	Symbolic location	Unknown	Published
Thuringia	Gera	Leumnitz	Länge am Trebnitzer Fußweg	Neolithic	Stray find	Symbolic location	Unknown	Published
Thuringia	Gera	Leumnitz	Teichholz	Late Neolithic	Stray find	Symbolic location	Unknown	Published
Thuringia	Gera	Leumnitz	Zwischen Teichholz und Eisengruben	Neolithic	Stray find	Symbolic location	Unknown	Published
Thuringia	Gera	Liebschwitz	Zoitzberg	Late Neolithic	Stray find	Known location	Unknown	Published
Thuringia	Gera	Lusan	Altlusan/Ehemalige Tongrube (heutige Eiselstraße 111)	Neolithic	Stray find	Known location	Non-intentional	Unpublished
Thuringia	Gera	Lusan	Dürrenebersdorfer Weg/Fichtenweg/Stadtwald/Türkengraben/Zwischen Waldabteilung 20 und 21	Late Neolithic	Stray find	Known location	Intentional	Unpublished
Thuringia	Gera	Milbitz	Märzenberg	Neolithic	Stray find	Known location	Intentional	Unpublished
Thuringia	Gera	Naulitz	Gräfe	Neolithic	Stray find	Symbolic location	Intentional	Published
Thuringia	Gera	Naulitz	Weg hinter dem Ort	Early Neolithic	Settlement	Symbolic location	Unknown	Published
Thuringia	Gera	Negis	An der Scheibe	Neolithic	Stray find	Symbolic location	Intentional	Unpublished
Thuringia	Gera	Negis	Die Breite	Neolithic	Settlement	Symbolic location	Intentional	Unpublished
Thuringia	Gera	Negis	Gartenberg	Late Neolithic	Settlement	Known location	Unknown	Published
Thuringia	Gera	Negis	Nordwestlich vom Ort/Eichelteich/Eichertsteich/Ihl	Early Neolithic	Settlement	Known location	Non-intentional	Published
Thuringia	Gera	Negis	Nordwestlich vom Ort/Eichelteich/Eichertsteich/Ihl	Early Neolithic	Settlement	Known location	Non-intentional	Published
Thuringia	Gera	Negis	Westhang des Eichberges	Neolithic	Stray find	Known location	Non-intentional	Published
Thuringia	Gera	Negis	Ohne Ortsangabe	Neolithic	Stray find	Symbolic location	Intentional	Unpublished
Thuringia	Gera	Oberröppisch	1 km westlich der Kirche	Neolithic	Stray find	Known location	Unknown	Published
Thuringia	Gera	Oberröppisch	Gipfel des Heerberges	Neolithic	Stray find	Known location	Intentional	Published
Thuringia	Gera	Pforten	Heidengottesacker/Silbergrube	Neolithic	Stray find	Known location	Intentional	Published
Thuringia	Gera	Pforten	Lasur-Berg/Gipfelplateau	Neolithic	Stray find	Known location	Intentional	Published
Thuringia	Gera	Pforten	Pfortener Berg/Kanzel/Teufelskanzel/Lusthäuschen	Early Neolithic	Stray find	Known location	Unknown	Unpublished
Thuringia	Gera	Pforten	Pfortener Berg/Ziegelsteinbruch Keil/Südlich der Richard-Wagner-Straße/Westlich der Plauenschen Straße	Middle Neolithic	Settlement	Known location	Intentional	Published
Thuringia	Gera	Reichenbach	Nordwestlich vom Teich/Torfgrube Jäger	Early Neolithic	Settlement	Known location	Unknown	Published
Thuringia	Gera	Roben	Alter Friedhof	Neolithic	Stray find	Known location	Non-intentional	Unpublished
Thuringia	Gera	Roben	Gipfel des Robener Berges	Neolithic	Stray find	Known location	Intentional	Published
Thuringia	Gera	Röpsen	Heiliger Acker	Neolithic	Stray find	Symbolic location	Non-intentional	Published
Thuringia	Gera	Röpsen	Östlich vom Ort	Neolithic	Settlement	Known location	Unknown	Published
Thuringia	Gera	Röpsen	Speutz/Speutewitz/Speudewitz	Neolithic	Stray find	Known location	Intentional	Published
Thuringia	Gera	Röpsen	Vogelherd	Late Neolithic	Burial site	Symbolic location	Non-intentional	Published
Thuringia	Gera	Roschütz	Baustelle der Reichsautobahn	Early Neolithic	Settlement	Known location	Non-intentional	Published
Thuringia	Gera	Roschütz	Feld hinter der Sandgrube/Große Cosse bei Rubitz	Late Neolithic	Burial site	Symbolic location	Non-intentional	Published
Thuringia	Gera	Roschütz	Krähenhorst	Late Neolithic	Settlement	Known location	Intentional	Unpublished
Thuringia	Gera	Roschütz	Krähenhütte	Neolithic	Stray find	Known location	Non-intentional	Unpublished
Thuringia	Gera	Roschütz	Links am Weg vom Dorf nach Trebnitz	Neolithic	Stray find	Symbolic location	Unknown	Published
Thuringia	Gera	Roschütz	Wald hinter dem Wasserturm	Neolithic	Stray find	Symbolic location	Non-intentional	Unpublished
Thuringia	Gera	Roschütz	Weg von der Sandgrube zum Trotz	Neolithic	Stray find	Symbolic location	Unknown	Published
Thuringia	Gera	Roschütz	Weg von der Sandgrube zum Wachholderbaum	Neolithic	Stray find	Symbolic location	Unknown	Published
Thuringia	Gera	Rusitz	Weg nach Kleinaga	Neolithic	Stray find	Symbolic location	Unknown	Published
Thuringia	Gera	Rubitz	Westlich vom Ort/Terasse rechts der Bahnlinie/Teichwiesen	Neolithic	Stray find	Symbolic location	Intentional	Unpublished
Thuringia	Gera	Rubitz	Wirtshaus „Zur schönen Sicht“	Neolithic	Stray find	Symbolic location	Non-intentional	Published
Thuringia	Gera	Rusitz	Zwischen dem Trotz und der Landesgrenze nach Altenburg	Neolithic	Stray find	Symbolic location	Unknown	Published
Thuringia	Gera	Schafpreskeln	900 m westlich vom Gut auf dem Weg zur hohen Straße	Neolithic	Stray find	Known location	Non-intentional	Published
Thuringia	Gera	Schafpreskeln	Feld zwischen dem Gut und dem östlichsten Haus des Ortes	Neolithic	Stray find	Known location	Unknown	Published
Thuringia	Gera	Schafpreskeln	Über dem Zossigt	Neolithic	Stray find	Symbolic location	Intentional	Unpublished
Thuringia	Gera	Scheubengrobsdorf	Lerchenberg	Neolithic	Stray find	Symbolic location	Non-intentional	Published
Thuringia	Gera	Steinbrücken	Auf dem Felde und im Bach	Neolithic	Stray find	Symbolic location	Intentional	Unpublished
Thuringia	Gera	Steinbrücken	Haferkasten/Schlößchen/Vogelherd/Rosenhof	Early Neolithic	Settlement	Known location	Intentional	Published
Thuringia	Gera	Steinbrücken	Westlich vom Ort	Neolithic	Stray find	Symbolic location	Intentional	Published
Thuringia	Gera	Söllmnitz	Fahrweg nach Zschippach	Neolithic	Stray find	Symbolic location	Non-intentional	Published
Thuringia	Gera	Söllmnitz	Grauberg	Neolithic	Settlement	Known location	Non-intentional	Published
Thuringia	Gera	Söllmnitz	Kahlenberg	Late Neolithic	Burial site	Known location	Non-intentional	Published
Thuringia	Gera	Söllmnitz	Kiesgrube Söllmnitz-Cretschwitz/Grauberg	Late Neolithic	Burial site	Known location	Non-intentional	Published
Thuringia	Gera	Söllmnitz	Südwestlich vom Ort	Early Neolithic	Stray find	Symbolic location	Unknown	Unpublished
Thuringia	Gera	Taubenpreskeln	Südöstlich vom Ort	Neolithic	Stray find	Known location	Non-intentional	Published
Thuringia	Gera	Thieschitz	Cosse	Neolithic	Stray find	Known location	Intentional	Published
Thuringia	Gera	Thieschitz	Weg Thieschitz-Landkrankenhaus	Neolithic	Stray find	Symbolic location	Non-intentional	Published
Thuringia	Gera	Thränitz	Blumentrittsche Lehmgrube	Neolithic	Stray find	Known location	Non-intentional	Published
Thuringia	Gera	Thränitz	Enketal	Neolithic	Stray find	Symbolic location	Unknown	Published
Thuringia	Gera	Thränitz	Nördlich vom Ort	Neolithic	Stray find	Known location	Non-intentional	Unpublished
Thuringia	Gera	Thränitz	Sternschänke/Zschippersche Windmühle	Neolithic	Stray find	Known location	Unknown	Published
Thuringia	Gera	Thränitz	Südlich vom Ort	Neolithic	Stray find	Known location	Intentional	Published
Thuringia	Gera	Tinz	Elsterterasse/Südwestlich der Brauerei/Wüste Teiche/Gaswerk/Westlich der Wilhelm-Pieck-Straße (heute Berliner Straße)	Early Neolithic	Settlement	Known location	Non-intentional	Published
Thuringia	Gera	Tinz	Elsterterasse/Südwestlich der Brauerei/Wüste Teiche/Gaswerk/Westlich der Wilhelm-Pieck-Straße (heute Berliner Straße)	Early Neolithic	Settlement	Known location	Non-intentional	Published
Thuringia	Gera	Tinz	Elsterterasse/Südwestlich der Brauerei/Wüste Teiche/Gaswerk/Westlich der Wilhelm-Pieck-Straße (heute Berliner Straße)	Early Neolithic	Settlement	Known location	Non-intentional	Published
Thuringia	Gera	Trebnitz	Dorfteich	Neolithic	Stray find	Known location	Non-intentional	Published
Thuringia	Gera	Trebnitz	Geiersberg	Neolithic	Stray find	Known location	Intentional	Unpublished
Thuringia	Gera	Trebnitz	Gumlitze/Kommissie	Late Neolithic	Stray find	Symbolic location	Unknown	Published
Thuringia	Gera	Trebnitz	Lange Äcker nach der Ziegelei zu	Neolithic	Stray find	Known location	Unknown	Published
Thuringia	Gera	Trebnitz	Reichsautobahn	Early Neolithic	Settlement	Known location	Non-intentional	Published
Thuringia	Gera	Trebnitz	Rotes Feld	Early Neolithic	Settlement	Symbolic location	Unknown	Unpublished
Thuringia	Gera	Trebnitz	Ohne Ortsangabe	Neolithic	Stray find	Symbolic location	Unknown	Published
Thuringia	Gera	Untermhaus	Osterstein/Osthang des Hainberges	Early Neolithic	Settlement	Known location	Unknown	Published
Thuringia	Gera	Unterröppisch	Nordwand des Laubgrundes	Neolithic	Stray find	Known location	Unknown	Published
Thuringia	Gera	Wernsdorf	Abzweigung des Weges nach Hirschfeld am Weg nach Heukenwalde	Neolithic	Stray find	Known location	Unknown	Published
Thuringia	Gera	Wernsdorf	Ohne Ortsangabe	Neolithic	Stray find	Symbolic location	Unknown	Published
Thuringia	Gera	Zeulsdorf	Bornberg	Neolithic	Stray find	Known location	Intentional	Unpublished
Thuringia	Gera	Zeulsdorf	Flurgrenze nach Lusan	Neolithic	Stray find	Symbolic location	Intentional	Published
Thuringia	Gera	Zschippern	Exerzierplatz	Early Neolithic	Settlement	Known location	Unknown	Published
Thuringia	Gera	Zschippern	Galgenberg/Wachholderberg	Neolithic	Settlement	Known location	Unknown	Published
Thuringia	Gera	Zschippern	Nördlich der Flughalle	Neolithic	Stray find	Symbolic location	Intentional	Published
Thuringia	Gera	Zwötzen	Elsterkies	Neolithic	Stray find	Symbolic location	Unknown	Published
Thuringia	Gera	Zwötzen	Feld beim Ostbahnhof	Neolithic	Stray find	Known location	Intentional	Published
Thuringia	Gera	Zwötzen	Kirche	Neolithic	Stray find	Known location	Unknown	Published
Thuringia	Gera	Zwötzen	Schluttersche Lehmgrube	Neolithic	Stray find	Known location	Non-intentional	Published
Thuringia	Greiz	Auma	Schulkeller	Neolithic	Stray find	Known location	Unknown	Published
Thuringia	Greiz	Bad Köstritz	Elsterregulierung	Early Neolithic	Settlement	Symbolic location	Non-intentional	Published
Thuringia	Greiz	Bad Köstritz	Gastwirtschaft Blauveilchen	Neolithic	Stray find	Symbolic location	Intentional	Published
Thuringia	Greiz	Bad Köstritz	Hinter dem Bad	Neolithic	Stray find	Known location	Intentional	Published
Thuringia	Greiz	Bad Köstritz	Nordwestlich vom Ort/Gipsbruch Winter	Middle Neolithic	Burial site	Known location	Non-intentional	Published
Thuringia	Greiz	Bad Köstritz	Weg nach Gleina	Neolithic	Stray find	Symbolic location	Intentional	Published
Thuringia	Greiz	Bethenhausen	Ohne Ortsangabe	Late Neolithic	Stray find	Symbolic location	Unknown	Published
Thuringia	Greiz	Birkhausen	Nördlich der Kirche	Neolithic	Stray find	Known location	Unknown	Published
Thuringia	Greiz	Birkhausen	Östlich vom Ort/Kirchberg	Neolithic	Stray find	Known location	Unknown	Published
Thuringia	Greiz	Braunsdorf	Käseflecken	Neolithic	Stray find	Known location	Intentional	Unpublished
Thuringia	Greiz	Burkersdorf	Ohne Ortsangabe	Neolithic	Stray find	Symbolic location	Unknown	Published
Thuringia	Greiz	Burkersdorf	Schenkhübel	Late Neolithic	Stray find	Symbolic location	Unknown	Published
Thuringia	Greiz	Caaschwitz	Dolomitenwerk/Kalkbruch	Neolithic	Stray find	Known location	Intentional	Published
Thuringia	Greiz	Caaschwitz	Dolomitenwerk/Kalkbruch	Neolithic	Stray find	Known location	Intentional	Published
Thuringia	Greiz	Caaschwitz	Dolomitenwerk/Kalkbruch	Neolithic	Burial site	Known location	Non-intentional	Unpublished
Thuringia	Greiz	Caaschwitz	Hirschgraben/Nordwestlich von Gleina/Südlich der Stein-Schäferei	Neolithic	Stray find	Known location	Intentional	Unpublished
Thuringia	Greiz	Caaschwitz	Ohne Ortsangabe	Neolithic	Stray find	Symbolic location	Unknown	Unpublished
Thuringia	Greiz	Clodra	Gasthof/Stall	Neolithic	Stray find	Symbolic location	Non-intentional	Published
Thuringia	Greiz	Crimla	Flur bei Hochbehälter	Neolithic	Stray find	Symbolic location	Unknown	Published
Thuringia	Greiz	Crimla	Nördlich der Sandgrube	Neolithic	Stray find	Symbolic location	Unknown	Published
Thuringia	Greiz	Crimla	Südlich der Wegekreuzung	Neolithic	Stray find	Known location	Unknown	Published
Thuringia	Greiz	Cronschwitz	In der Nähe des Einzelgutes	Neolithic	Stray find	Known location	Non-intentional	Unpublished
Thuringia	Greiz	Dörtendorf	Weidatal	Neolithic	Stray find	Symbolic location	Non-intentional	Published
Thuringia	Greiz	Frießnitz	Ohne Ortsangabe	Neolithic	Stray find	Symbolic location	Unknown	Published
Thuringia	Greiz	Gessen	Ohne Ortsangabe	Early Neolithic	Stray find	Symbolic location	Unknown	Published
Thuringia	Greiz	Gleina	Auf dem Kolk	Early Neolithic	Stray find	Known location	Intentional	Published
Thuringia	Greiz	Gleina	Auf dem Kolk	Late Neolithic	Settlement	Known location	Intentional	Published
Thuringia	Greiz	Gleina	Gipsbruch/Westwand	Neolithic	Settlement	Symbolic location	Intentional	Published
Thuringia	Greiz	Greiz	Elsterbett	Neolithic	Stray find	Known location	Unknown	Published
Thuringia	Greiz	Greiz	Gegenüber der Göltzschmündung	Neolithic	Stray find	Known location	Unknown	Published
Thuringia	Greiz	Greiz	Irchwitz/Nahe dem Elsterufer	Neolithic	Stray find	Known location	Unknown	Published
Thuringia	Greiz	Greiz	Kiesgrube bei der Bretmühle	Neolithic	Stray find	Known location	Non-intentional	Published
Thuringia	Greiz	Greiz	Park	Neolithic	Stray find	Known location	Unknown	Published
Thuringia	Greiz	Greiz	Pohlitz/Zaschberg	Neolithic	Stray find	Known location	Unknown	Published
Thuringia	Greiz	Greiz	Raasdorf/Klingers Wiese	Early Neolithic	Stray find	Known location	Intentional	Unpublished
Thuringia	Greiz	Greiz	Tannendorf/Feld/Tryfle	Early Neolithic	Stray find	Known location	Unknown	Published
Thuringia	Greiz	Grobsdorf	Sächsische Mühle	Early Neolithic	Stray find	Known location	Intentional	Unpublished
Thuringia	Greiz	Grobsdorf	Ohne Ortsangabe	Neolithic	Stray find	Symbolic location	Unknown	Published
Thuringia	Greiz	Groitschen	Stöckicht/Stöckigt	Early Neolithic	Settlement	Known location	Unknown	Published
Thuringia	Greiz	Großdraxdorf	Dachshügel	Late Neolithic	Stray find	Known location	Intentional	Published
Thuringia	Greiz	Großebersdorf	Feld vor Bahnüberg	Neolithic	Stray find	Known location	Unknown	Unpublished
Thuringia	Greiz	Gräfenbrück	Nördlich vom Ort	Late Neolithic	Stray find	Symbolic location	Intentional	Unpublished
Thuringia	Greiz	Grüna	Wald	Neolithic	Stray find	Symbolic location	Unknown	Unpublished
Thuringia	Greiz	Harpersdorf	Hinterer Steinbusch	Neolithic	Stray find	Known location	Unknown	Unpublished
Thuringia	Greiz	Harpersdorf	Mergelberg	Neolithic	Stray find	Known location	Intentional	Unpublished
Thuringia	Greiz	Harpersdorf	Steinbruch	Neolithic	Stray find	Known location	Intentional	Unpublished
Thuringia	Greiz	Harpersdorf	Südlich der Höhe 258,7	Neolithic	Stray find	Known location	Intentional	Unpublished
Thuringia	Greiz	Harpersdorf	Tesse	Neolithic	Stray find	Symbolic location	Unknown	Published
Thuringia	Greiz	Harpersdorf	Tümmelsberg	Neolithic	Stray find	Known location	Intentional	Unpublished
Thuringia	Greiz	Harpersdorf	Wachhügel	Neolithic	Stray find	Known location	Intentional	Unpublished
Thuringia	Greiz	Hirschfeld	Kintlitzer Weg	Early Neolithic	Settlement	Symbolic location	Unknown	Published
Thuringia	Greiz	Hirschfeld	Ostnordöstlich vom Ort/Nördlich des Baches	Early Neolithic	Settlement	Known location	Unknown	Published
Thuringia	Greiz	Hirschfeld	Ostnordöstlich vom Ort/Nördlich des Baches	Early Neolithic	Settlement	Known location	Unknown	Published
Thuringia	Greiz	Hirschfeld	Südlich vom Ort	Late Neolithic	Stray find	Known location	Intentional	Unpublished
Thuringia	Greiz	Hirschfeld	Ohne Ortsangabe	Early Neolithic	Stray find	Symbolic location	Intentional	Unpublished
Thuringia	Greiz	Hohenleuben	Feld der LPG/Scheune	Neolithic	Stray find	Symbolic location	Non-intentional	Unpublished
Thuringia	Greiz	Hohenleuben	Leubagrund	Neolithic	Stray find	Known location	Unknown	Published
Thuringia	Greiz	Hohenölsen	Flur Richtung Loitsch	Neolithic	Stray find	Symbolic location	Unknown	Published
Thuringia	Greiz	Kahmer	Ohne Ortsangabe	Neolithic	Stray find	Symbolic location	Unknown	Published
Thuringia	Greiz	Kaltenborn	Heidenhügel	Neolithic	Stray find	Known location	Intentional	Unpublished
Thuringia	Greiz	Kauern	Scheibe/Rittergutsbeitz	Neolithic	Burial site	Known location	Non-intentional	Published
Thuringia	Greiz	Kauern	Südlich vom großen Teich	Neolithic	Settlement	Known location	Intentional	Published
Thuringia	Greiz	Kleinbocka	Feld vor der Hohenreuth	Neolithic	Stray find	Known location	Intentional	Unpublished
Thuringia	Greiz	Krölpa	Ohne Ortsangabe	Neolithic	Stray find	Symbolic location	Unknown	Unpublished
Thuringia	Greiz	Köckritz	Sandgrube	Neolithic	Stray find	Known location	Non-intentional	Published
Thuringia	Greiz	Langenwetzendorf	Ohne Ortsangabe	Neolithic	Stray find	Symbolic location	Unknown	Published
Thuringia	Greiz	Lederhose	Küchental	Neolithic	Stray find	Known location	Intentional	Unpublished
Thuringia	Greiz	Lederhose	Nördlich vom Ort	Neolithic	Stray find	Known location	Intentional	Unpublished
Thuringia	Greiz	Lederhose	Nordöstlich vom Ort	Neolithic	Stray find	Known location	Intentional	Unpublished
Thuringia	Greiz	Lederhose	Nordwestlich vom Ort	Neolithic	Stray find	Known location	Intentional	Unpublished
Thuringia	Greiz	Lichtenberg	Blauer Berg/Kiesgrube bzw. Steinbruch nordöstlich vom Ort	Neolithic	Burial site	Known location	Unknown	Published
Thuringia	Greiz	Lichtenberg	Wegkreuzung	Early Neolithic	Settlement	Known location	Unknown	Published
Thuringia	Greiz	Lunzig	Wiesengrund	Late Neolithic	Burial site	Symbolic location	Non-intentional	Published
Thuringia	Greiz	Meilitz	Ohne Ortsangabe	Neolithic	Stray find	Symbolic location	Non-intentional	Published
Thuringia	Greiz	Mückern	Flurbegehung/unmittelbar nördlich der Ortslage	Neolithic	Stray find	Known location	Intentional	Unpublished
Thuringia	Greiz	Mückern	Hölle/Kalksteinbruch	Neolithic	Stray find	Known location	Intentional	Unpublished
Thuringia	Greiz	Mühlsdorf	Brand	Neolithic	Stray find	Known location	Intentional	Unpublished
Thuringia	Greiz	Mühlsdorf	Steinsberg	Neolithic	Stray find	Known location	Intentional	Unpublished
Thuringia	Greiz	Mühlsdorf	Ohne Ortsangabe	Early Neolithic	Stray find	Symbolic location	Intentional	Published
Thuringia	Greiz	Neugernsdorf	Ohne Ortsangabe	Neolithic	Stray find	Symbolic location	Unknown	Unpublished
Thuringia	Greiz	Neuensorga	Südöstlich vom Ort	Neolithic	Stray find	Symbolic location	Intentional	Unpublished
Thuringia	Greiz	Niederböhmersdorf	Ohne Ortsangabe	Neolithic	Stray find	Symbolic location	Unknown	Published
Thuringia	Greiz	Niederndorf	Saarscher Berg	Neolithic	Stray find	Known location	Intentional	Unpublished
Thuringia	Greiz	Niederndorf	Südlich der Huldigung	Neolithic	Stray find	Known location	Intentional	Unpublished
Thuringia	Greiz	Niederpöllnitz	Hessenburg	Neolithic	Stray find	Symbolic location	Unknown	Published
Thuringia	Greiz	Niederpöllnitz	Östlich vom Ort	Neolithic	Stray find	Known location	Intentional	Unpublished
Thuringia	Greiz	Pohlitz	Hoher Stich	Late Neolithic	Stray find	Symbolic location	Non-intentional	Published
Thuringia	Greiz	Pohlitz	Rothenacker südlich vom Ort	Neolithic	Burial site	Known location	Intentional	Published
Thuringia	Greiz	Pohlitz	Viehberg/Südwesthang	Late Neolithic	Burial site	Known location	Non-intentional	Published
Thuringia	Greiz	Pohlitz	Wachtelberg	Neolithic	Stray find	Known location	Non-intentional	Unpublished
Thuringia	Greiz	Pölzig	Lehmgrube	Early Neolithic	Stray find	Symbolic location	Intentional	Unpublished
Thuringia	Greiz	Pölzig	Lichter Plan	Early Neolithic	Settlement	Known location	Intentional	Published
Thuringia	Greiz	Pölzig	Lichter Plan	Late Neolithic	Stray find	Known location	Intentional	Unpublished
Thuringia	Greiz	Pölzig	Nordöstlich vom Ort	Neolithic	Settlement	Known location	Intentional	Published
Thuringia	Greiz	Pölzig	Park des ehemaligen Gutes	Neolithic	Burial site	Known location	Non-intentional	Published
Thuringia	Greiz	Pölzig	Schapelgrund/Nordhang	Early Neolithic	Settlement	Known location	Intentional	Published
Thuringia	Greiz	Pölzig	Steinbruch	Neolithic	Stray find	Known location	Non-intentional	Unpublished
Thuringia	Greiz	Pölzig	Südlich vom Ort	Neolithic	Stray find	Known location	Intentional	Unpublished
Thuringia	Greiz	Pölzig	Südöstlich vom Ort	Neolithic	Stray find	Known location	Intentional	Unpublished
Thuringia	Greiz	Pölzig	Terrasse am Teich	Neolithic	Stray find	Known location	Unknown	Unpublished
Thuringia	Greiz	Pölzig	Westlich vom Ort/Lehmgrube	Early Neolithic	Settlement	Known location	Unknown	Unpublished
Thuringia	Greiz	Pölzig	Ohne Ortsangabe	Neolithic	Stray find	Symbolic location	Unknown	Published
Thuringia	Greiz	Reichardtsdorf	Ohne Ortsangabe	Neolithic	Stray find	Symbolic location	Intentional	Published
Thuringia	Greiz	Reudnitz	Feld westlich vom Sportplatz	Neolithic	Stray find	Known location	Non-intentional	Unpublished
Thuringia	Greiz	Ronneburg	Feld Richtung Gessen	Neolithic	Stray find	Symbolic location	Unknown	Published
Thuringia	Greiz	Ronneburg	Forst/Lange Tannen	Neolithic	Stray find	Symbolic location	Intentional	Unpublished
Thuringia	Greiz	Ronneburg	Gelände der Wismut	Neolithic	Stray find	Known location	Non-intentional	Unpublished
Thuringia	Greiz	Ronneburg	Krautland	Early Neolithic	Settlement	Symbolic location	Intentional	Unpublished
Thuringia	Greiz	Ronneburg	Nördlich vom Ort	Neolithic	Stray find	Symbolic location	Intentional	Unpublished
Thuringia	Greiz	Ronneburg	Ochsenwiese	Early Neolithic	Settlement	Symbolic location	Intentional	Unpublished
Thuringia	Greiz	Ronneburg	Roter Berg	Neolithic	Stray find	Symbolic location	Intentional	Unpublished
Thuringia	Greiz	Ronneburg	Vordere Zellen	Neolithic	Stray find	Symbolic location	Intentional	Unpublished
Thuringia	Greiz	Rüdersdorf	Hausgelänge	Neolithic	Stray find	Known location	Non-intentional	Unpublished
Thuringia	Greiz	Rüdersdorf	Nördlich des Berührungspunktes der Straße mit dem Weg nach Oberndorf	Late Neolithic	Stray find	Symbolic location	Unknown	Unpublished
Thuringia	Greiz	Rüdersdorf	Wüste Kirche	Neolithic	Stray find	Known location	Non-intentional	Published
Thuringia	Greiz	Rüdersdorf	Ohne Ortsangabe	Neolithic	Stray find	Symbolic location	Unknown	Published
Thuringia	Greiz	Schmirchau	Große Schottergrube	Neolithic	Stray find	Symbolic location	Intentional	Published
Thuringia	Greiz	Schmirchau	Kiesgrube	Neolithic	Stray find	Symbolic location	Non-intentional	Unpublished
Thuringia	Greiz	Schwaara	An den Hängen des Tales	Early Neolithic	Settlement	Symbolic location	Intentional	Published
Thuringia	Greiz	Schwaara	Nördlich vom Ort	Neolithic	Stray find	Symbolic location	Intentional	Published
Thuringia	Greiz	Schwaara	Nordwestlich vom Ort	Early Neolithic	Settlement	Symbolic location	Unknown	Unpublished
Thuringia	Greiz	Schwaara	Südlich vom Ort	Early Neolithic	Settlement	Known location	Non-intentional	Published
Thuringia	Greiz	Schwaara	Südwestlicher Ortsrand	Neolithic	Stray find	Known location	Intentional	Unpublished
Thuringia	Greiz	Schwaara	Südwestlich vom Ort/Matthes Feld	Neolithic	Settlement	Known location	Non-intentional	Published
Thuringia	Greiz	Sirbis	Südwestlich vom Ort	Neolithic	Settlement	Known location	Intentional	Unpublished
Thuringia	Greiz	Sirbis	Westlich vom Ort	Neolithic	Stray find	Symbolic location	Unknown	Published
Thuringia	Greiz	Töppeln	Rothenacker	Neolithic	Settlement	Known location	Non-intentional	Published
Thuringia	Greiz	Untitz	Punkt 248,2	Neolithic	Settlement	Known location	Intentional	Published
Thuringia	Greiz	Waaswitz	Hölle/Kalksteinbruch	Neolithic	Stray find	Known location	Intentional	Unpublished
Thuringia	Greiz	Waaswitz	Weinberg	Early Neolithic	Settlement	Known location	Unknown	Unpublished
Thuringia	Greiz	Waaswitz	Westhänge im Tal	Early Neolithic	Settlement	Symbolic location	Unknown	Unpublished
Thuringia	Greiz	Weida	Ohne Ortsangabe	Late Neolithic	Stray find	Symbolic location	Unknown	Published
Thuringia	Greiz	Wolfsgefärth	Krähenholz/Südöstlich vom Ort/Weiße Elster	Early Neolithic	Stray find	Known location	Intentional	Unpublished
Thuringia	Greiz	Wünschendorf	Geierstein/Westhang	Neolithic	Stray find	Symbolic location	Intentional	Published
Thuringia	Greiz	Wünschendorf	Nördlich vom Bahnhof	Neolithic	Stray find	Symbolic location	Intentional	Published
Thuringia	Greiz	Wünschendorf	Völkelscher Bruch	Late Neolithic	Burial site	Symbolic location	Non-intentional	Published
Thuringia	Greiz	Zeulenroda	Ohne Ortsangabe	Late Neolithic	Stray find	Symbolic location	Unknown	Published
Thuringia	Greiz	Zschippach	Südhang Brahmental	Early Neolithic	Settlement	Symbolic location	Intentional	Published
Thuringia	Greiz	Zschippach	Ohne Ortsangabe	Early Neolithic	Stray find	Symbolic location	Unknown	Published
Thuringia	Saale-Holzland-Kreis	Bad Klosterlausnitz	Feld zwischen Kurhaus und Bahnhof	Neolithic	Stray find	Known location	Unknown	Published
Thuringia	Saale-Holzland-Kreis	Bad Klosterlausnitz	Östlich vom Ort/Richtung Muna/Trift	Neolithic	Stray find	Symbolic location	Intentional	Unpublished
Thuringia	Saale-Holzland-Kreis	Bad Klosterlausnitz	Ohne Ortsangabe	Late Neolithic	Stray find	Symbolic location	Unknown	Published
Thuringia	Saale-Holzland-Kreis	Buchheim	Nördlich vom Ort	Early Neolithic	Settlement	Known location	Intentional	Published
Thuringia	Saale-Holzland-Kreis	Buchheim	Ostseite des Walpenhainer Baches	Early Neolithic	Settlement	Known location	Intentional	Published
Thuringia	Saale-Holzland-Kreis	Buchheim	Pötewitzer Weg	Early Neolithic	Stray find	Known location	Unknown	Published
Thuringia	Saale-Holzland-Kreis	Buchheim	Strittel	Early Neolithic	Settlement	Known location	Unknown	Published
Thuringia	Saale-Holzland-Kreis	Buchheim	Ohne Ortsangabe	Neolithic	Stray find	Symbolic location	Unknown	Published
Thuringia	Saale-Holzland-Kreis	Crossen an der Elster	Flurgraben bei der Feldscheune	Early Neolithic	Stray find	Symbolic location	Non-intentional	Unpublished
Thuringia	Saale-Holzland-Kreis	Crossen an der Elster	Saxonyberg/Salzlecke	Early Neolithic	Settlement	Known location	Unknown	Published
Thuringia	Saale-Holzland-Kreis	Crossen an der Elster	Theisker	Neolithic	Stray find	Known location	Intentional	Unpublished
Thuringia	Saale-Holzland-Kreis	Crossen an der Elster	Wachhügel	Neolithic	Burial site	Known location	Non-intentional	Published
Thuringia	Saale-Holzland-Kreis	Crossen an der Elster	Zwischen dem Ort und Etzdorf	Neolithic	Stray find	Symbolic location	Unknown	Published
Thuringia	Saale-Holzland-Kreis	Crossen an der Elster	Ohne Ortsangabe	Neolithic	Stray find	Symbolic location	Unknown	Unpublished
Thuringia	Saale-Holzland-Kreis	Eisenberg	Autobahnbrücke	Late Neolithic	Stray find	Known location	Intentional	Unpublished
Thuringia	Saale-Holzland-Kreis	Eisenberg	Bahnhof/Tittelbachs Kalkgrube	Neolithic	Stray find	Symbolic location	Unknown	Unpublished
Thuringia	Saale-Holzland-Kreis	Eisenberg	Bleichplan	Neolithic	Stray find	Symbolic location	Unknown	Unpublished
Thuringia	Saale-Holzland-Kreis	Eisenberg	Bornberg	Neolithic	Settlement	Known location	Intentional	Unpublished
Thuringia	Saale-Holzland-Kreis	Eisenberg	Ehemalige Adelheidstrasse/Roter Berg/Turnerstrasse	Early Neolithic	Settlement	Known location	Non-intentional	Published
Thuringia	Saale-Holzland-Kreis	Eisenberg	Ehemalige Adelheidstrasse	Late Neolithic	Settlement	Known location	Non-intentional	Published
Thuringia	Saale-Holzland-Kreis	Eisenberg	Ehemalige Schamottenfabrik der Gebrüder Kaempfe/Nördlich am alten Bahnhof	Early Neolithic	Settlement	Known location	Non-intentional	Published
Thuringia	Saale-Holzland-Kreis	Eisenberg	Friedrich-Ebert-Strasse	Early Neolithic	Stray find	Known location	Unknown	Unpublished
Thuringia	Saale-Holzland-Kreis	Eisenberg	Gerichtsberg	Neolithic	Stray find	Known location	Unknown	Unpublished
Thuringia	Saale-Holzland-Kreis	Eisenberg	Heide	Neolithic	Stray find	Known location	Unknown	Unpublished
Thuringia	Saale-Holzland-Kreis	Eisenberg	Heilandsbruch	Neolithic	Stray find	Symbolic location	Unknown	Unpublished
Thuringia	Saale-Holzland-Kreis	Eisenberg	Hinter der alten Erholung	Neolithic	Stray find	Known location	Unknown	Unpublished
Thuringia	Saale-Holzland-Kreis	Eisenberg	Hübschmannsgrund	Neolithic	Stray find	Symbolic location	Unknown	Unpublished
Thuringia	Saale-Holzland-Kreis	Eisenberg	Hühnerberg	Neolithic	Stray find	Known location	Unknown	Unpublished
Thuringia	Saale-Holzland-Kreis	Eisenberg	Kaltenbach	Late Neolithic	Stray find	Symbolic location	Unknown	Unpublished
Thuringia	Saale-Holzland-Kreis	Eisenberg	Kleines und großes Stück	Neolithic	Stray find	Symbolic location	Unknown	Unpublished
Thuringia	Saale-Holzland-Kreis	Eisenberg	Krauseplatz/östlich der Gartenstrasse	Neolithic	Stray find	Known location	Unknown	Unpublished
Thuringia	Saale-Holzland-Kreis	Eisenberg	Kuppe des Silberberges	Neolithic	Stray find	Known location	Unknown	Unpublished
Thuringia	Saale-Holzland-Kreis	Eisenberg	Lokomotivschuppen	Neolithic	Stray find	Symbolic location	Unknown	Unpublished
Thuringia	Saale-Holzland-Kreis	Eisenberg	Mitte des Schortetals	Neolithic	Stray find	Symbolic location	Unknown	Unpublished
Thuringia	Saale-Holzland-Kreis	Eisenberg	Mühltalswand	Early Neolithic	Settlement	Known location	Unknown	Published
Thuringia	Saale-Holzland-Kreis	Eisenberg	Naupoldsmühle	Neolithic	Stray find	Known location	Unknown	Unpublished
Thuringia	Saale-Holzland-Kreis	Eisenberg	Neuer Friedhof	Early Neolithic	Stray find	Symbolic location	Unknown	Unpublished
Thuringia	Saale-Holzland-Kreis	Eisenberg	Nördliches Gebind	Neolithic	Stray find	Symbolic location	Unknown	Unpublished
Thuringia	Saale-Holzland-Kreis	Eisenberg	Oberhalb des Nassen Waldes/Kirschplantage/Steinkreuz	Neolithic	Settlement	Known location	Unknown	Unpublished
Thuringia	Saale-Holzland-Kreis	Eisenberg	Ortstetter/ehemalige Gärtnerei	Neolithic	Settlement	Known location	Intentional	Unpublished
Thuringia	Saale-Holzland-Kreis	Eisenberg	Osterfeld-Eischberg	Neolithic	Settlement	Symbolic location	Unknown	Published
Thuringia	Saale-Holzland-Kreis	Eisenberg	Östlich vom Schortetal	Neolithic	Stray find	Symbolic location	Unknown	Unpublished
Thuringia	Saale-Holzland-Kreis	Eisenberg	Ringwiese	Early Neolithic	Stray find	Symbolic location	Non-intentional	Unpublished
Thuringia	Saale-Holzland-Kreis	Eisenberg	Sandberg	Neolithic	Stray find	Known location	Intentional	Unpublished
Thuringia	Saale-Holzland-Kreis	Eisenberg	Schafgraben	Neolithic	Stray find	Symbolic location	Unknown	Unpublished
Thuringia	Saale-Holzland-Kreis	Eisenberg	Schneckenmühle	Neolithic	Stray find	Symbolic location	Unknown	Unpublished
Thuringia	Saale-Holzland-Kreis	Eisenberg	Schortental	Neolithic	Stray find	Known location	Intentional	Unpublished
Thuringia	Saale-Holzland-Kreis	Eisenberg	Schortental/Heidenweg	Neolithic	Settlement	Known location	Intentional	Unpublished
Thuringia	Saale-Holzland-Kreis	Eisenberg	Siebenfreunde	Neolithic	Stray find	Symbolic location	Unknown	Unpublished
Thuringia	Saale-Holzland-Kreis	Eisenberg	St. Niklas/Schamotte	Neolithic	Stray find	Symbolic location	Unknown	Unpublished
Thuringia	Saale-Holzland-Kreis	Eisenberg	Südliches Gebind	Neolithic	Stray find	Symbolic location	Unknown	Unpublished
Thuringia	Saale-Holzland-Kreis	Eisenberg	Tälchen	Neolithic	Stray find	Symbolic location	Unknown	Unpublished
Thuringia	Saale-Holzland-Kreis	Eisenberg	Turnhalle	Neolithic	Stray find	Symbolic location	Unknown	Unpublished
Thuringia	Saale-Holzland-Kreis	Eisenberg	Unterm Gebind	Neolithic	Stray find	Symbolic location	Unknown	Unpublished
Thuringia	Saale-Holzland-Kreis	Eisenberg	Westlich der Amtsschreibermühle	Neolithic	Stray find	Known location	Unknown	Unpublished
Thuringia	Saale-Holzland-Kreis	Eisenberg	Westlich vom Bahnhof	Neolithic	Stray find	Known location	Intentional	Published
Thuringia	Saale-Holzland-Kreis	Eisenberg	Wintertal	Neolithic	Settlement	Known location	Intentional	Unpublished
Thuringia	Saale-Holzland-Kreis	Eisenberg	Ziegelei	Neolithic	Stray find	Known location	Unknown	Unpublished
Thuringia	Saale-Holzland-Kreis	Eisenberg	Ohne Ortsangabe	Early Neolithic	Stray find	Symbolic location	Unknown	Published
Thuringia	Saale-Holzland-Kreis	Eisenberg	Ohne Ortsangabe	Late Neolithic	Stray find	Symbolic location	Unknown	Published
Thuringia	Saale-Holzland-Kreis	Etzdorf	200 m nördlich der Grabhügel	Neolithic	Stray find	Known location	Intentional	Unpublished
Thuringia	Saale-Holzland-Kreis	Etzdorf	500 m nördlich der Grabhügel	Neolithic	Stray find	Known location	Intentional	Unpublished
Thuringia	Saale-Holzland-Kreis	Etzdorf	Nasser Wald/Höhe 321	Late Neolithic	Burial site	Known location	Non-intentional	Published
Thuringia	Saale-Holzland-Kreis	Etzdorf	Nasser Wald/Höhe 321/Ortel/Kleber/Heide/Steinkreuz südwestlich vom Ort	Early Neolithic	Settlement	Known location	Unknown	Unpublished
Thuringia	Saale-Holzland-Kreis	Etzdorf	Weg nach Hartmannsdorf	Late Neolithic	Burial site	Known location	Non-intentional	Published
Thuringia	Saale-Holzland-Kreis	Etzdorf	Ohne Ortsangabe	Neolithic	Stray find	Symbolic location	Unknown	Unpublished
Thuringia	Saale-Holzland-Kreis	Hartmannsdorf	Etzdorfer Berg	Neolithic	Burial site	Known location	Non-intentional	Published
Thuringia	Saale-Holzland-Kreis	Hartmannsdorf	Feld östlich der Schule	Early Neolithic	Stray find	Known location	Non-intentional	Published
Thuringia	Saale-Holzland-Kreis	Hartmannsdorf	Heidenberg	Neolithic	Stray find	Known location	Unknown	Published
Thuringia	Saale-Holzland-Kreis	Hartmannsdorf	Lindenberg (Feld hinter Caaschwitzer Steinbruch)/Nördlich des Galgenberges	Late Neolithic	Stray find	Known location	Non-intentional	Unpublished
Thuringia	Saale-Holzland-Kreis	Hartmannsdorf	Nördlich der Strasse nach Seifartsdorf/Hintere Grolle	Late Neolithic	Burial site	Known location	Non-intentional	Published
Thuringia	Saale-Holzland-Kreis	Hartmannsdorf	Westlich vom Galgenberg/Biegung der alten Straße	Late Neolithic	Settlement	Known location	Intentional	Published
Thuringia	Saale-Holzland-Kreis	Hartmannsdorf	Ohne Ortsangabe	Early Neolithic	Stray find	Symbolic location	Unknown	Unpublished
Thuringia	Saale-Holzland-Kreis	Hermsdorf	Pfarrholze am Weg	Neolithic	Stray find	Known location	Intentional	Published
Thuringia	Saale-Holzland-Kreis	Hermsdorf	Radrennbahn/Gastrasse - Trassenbeobachtung	Neolithic	Stray find	Known location	Unknown	Unpublished
Thuringia	Saale-Holzland-Kreis	Kursdorf	Bauersberg/Bauerberg	Neolithic	Stray find	Symbolic location	Unknown	Unpublished
Thuringia	Saale-Holzland-Kreis	Kursdorf	Hübschmannsgrund	Neolithic	Stray find	Known location	Intentional	Published
Thuringia	Saale-Holzland-Kreis	Kursdorf	Nasser Wald	Late Neolithic	Settlement	Symbolic location	Intentional	Published
Thuringia	Saale-Holzland-Kreis	Kursdorf	Trebe südlich der Robertsmühle	Neolithic	Stray find	Known location	Unknown	Unpublished
Thuringia	Saale-Holzland-Kreis	Kursdorf	Ohne Ortsangabe	Neolithic	Stray find	Symbolic location	Intentional	Published
Thuringia	Saale-Holzland-Kreis	Nickelsdorf	Mühlberg	Neolithic	Stray find	Known location	Intentional	Published
Thuringia	Saale-Holzland-Kreis	Nickelsdorf	Mühlberg	Late Neolithic	Burial site	Known location	Non-intentional	Published
Thuringia	Saale-Holzland-Kreis	Rauda	Brandberg/Weg nach Etzdorf	Late Neolithic	Stray find	Known location	Intentional	Published
Thuringia	Saale-Holzland-Kreis	Rauda	Nördlich vom Ort/Amerika	Late Neolithic	Stray find	Known location	Intentional	Unpublished
Thuringia	Saale-Holzland-Kreis	Rauda	Östlich vom Ort	Neolithic	Stray find	Known location	Unknown	Unpublished
Thuringia	Saale-Holzland-Kreis	Rauda	Stöckicht	Neolithic	Stray find	Known location	Unknown	Unpublished
Thuringia	Saale-Holzland-Kreis	Saasa	Nördlich vom Ort	Early Neolithic	Stray find	Known location	Unknown	Published
Thuringia	Saale-Holzland-Kreis	Saasa	Ohne Ortsangabe	Neolithic	Stray find	Symbolic location	Unknown	Published
Thuringia	Saale-Holzland-Kreis	Seifartsdorf	Großer Stein/Tännicht/Nordöstlich der Stein-Schäferei	Late Neolithic	Settlement	Known location	Intentional	Published
Thuringia	Saale-Holzland-Kreis	Seifartsdorf	Großer Stein/Tännicht/Nordöstlich der Stein-Schäferei	Late Neolithic	Burial site	Known location	Intentional	Published
Thuringia	Saale-Holzland-Kreis	Seifartsdorf	Hopfenloch/Östlich der Stein-Schäferei	Neolithic	Stray find	Known location	Intentional	Published
Thuringia	Saale-Holzland-Kreis	Seifartsdorf	Läuseberg	Neolithic	Stray find	Known location	Intentional	Published
Thuringia	Saale-Holzland-Kreis	Seifartsdorf	Östlich vom Ort	Neolithic	Stray find	Known location	Intentional	Published
Thuringia	Saale-Holzland-Kreis	Seifartsdorf	Östlich vom Ort/Östlich vom Teich	Neolithic	Stray find	Known location	Intentional	Published
Thuringia	Saale-Holzland-Kreis	Seifartsdorf	Südlich vom Ort/Westlich der Stein-Schäferei	Neolithic	Stray find	Known location	Intentional	Published
Thuringia	Saale-Holzland-Kreis	Seifartsdorf	Südlich vom Ort/Westlich der Stein-Schäferei	Neolithic	Stray find	Known location	Intentional	Published
Thuringia	Saale-Holzland-Kreis	Silbitz	Kuhtanz	Neolithic	Stray find	Known location	Unknown	Published
Thuringia	Saale-Holzland-Kreis	Silbitz	Lautenberg/Forstberg	Neolithic	Stray find	Known location	Intentional	Unpublished
Thuringia	Saale-Holzland-Kreis	Silbitz	Lautenberg/Forstberg	Neolithic	Burial site	Known location	Intentional	Unpublished
Thuringia	Saale-Holzland-Kreis	Silbitz	Otternzunge	Neolithic	Stray find	Known location	Intentional	Unpublished
Thuringia	Saale-Holzland-Kreis	Silbitz	Räuberberg	Late Neolithic	Stray find	Known location	Intentional	Unpublished
Thuringia	Saale-Holzland-Kreis	Silbitz	Weinberg	Neolithic	Stray find	Known location	Intentional	Unpublished
Thuringia	Saale-Holzland-Kreis	Silbitz	Ohne Ortsangabe	Early Neolithic	Stray find	Symbolic location	Unknown	Published
Thuringia	Saale-Holzland-Kreis	St. Gangloff	Untermühle	Neolithic	Stray find	Known location	Unknown	Published
Thuringia	Saale-Holzland-Kreis	Tauchlitz	Dannhäuser Pläne	Neolithic	Stray find	Symbolic location	Intentional	Unpublished
Thuringia	Saale-Holzland-Kreis	Tauchlitz	Galgenfleckchen	Late Neolithic	Stray find	Known location	Intentional	Unpublished
Thuringia	Saale-Holzland-Kreis	Tauchlitz	Thennitzke	Neolithic	Stray find	Symbolic location	Intentional	Unpublished
Thuringia	Saale-Holzland-Kreis	Tauchlitz	Zippelacker	Neolithic	Stray find	Symbolic location	Intentional	Unpublished
Thuringia	Saale-Holzland-Kreis	Tautenhain	Langes Tal/Thonwald/Rautenkranz	Neolithic	Stray find	Known location	Unknown	Published
Thuringia	Saale-Holzland-Kreis	Thiemendorf	Holzberg	Late Neolithic	Stray find	Known location	Unknown	Unpublished
Thuringia	Saale-Holzland-Kreis	Thiemendorf	Kohlenplatz	Neolithic	Stray find	Known location	Non-intentional	Unpublished
Thuringia	Saale-Holzland-Kreis	Thiemendorf	Nördlich vom Ort	Late Neolithic	Stray find	Symbolic location	Unknown	Unpublished
Thuringia	Saale-Holzland-Kreis	Thiemendorf	Ochsenacker	Neolithic	Stray find	Known location	Unknown	Published
Thuringia	Saale-Holzland-Kreis	Thiemendorf	Steinberg/Leite	Neolithic	Stray find	Symbolic location	Unknown	Published
Thuringia	Saale-Holzland-Kreis	Thiemendorf	Südlich vom Ort	Neolithic	Settlement	Known location	Intentional	Unpublished
Thuringia	Saale-Holzland-Kreis	Walpernhain	Helltal	Neolithic	Stray find	Known location	Intentional	Unpublished
Thuringia	Saale-Holzland-Kreis	Walpernhain	Nördlich vom Ort	Early Neolithic	Stray find	Symbolic location	Unknown	Unpublished
Thuringia	Saale-Holzland-Kreis	Walpernhain	Nördlich vom Ort/Pfarrgasse/Rudelsdorfer Weg	Early Neolithic	Settlement	Known location	Non-intentional	Published
Thuringia	Saale-Holzland-Kreis	Walpernhain	Ohne Ortsangabe	Early Neolithic	Stray find	Symbolic location	Unknown	Published
Thuringia	Saale-Holzland-Kreis	Weißenborn	Nordwestlich der Glashütte/An den Kastanien	Neolithic	Stray find	Known location	Intentional	Unpublished
Thuringia	Saale-Holzland-Kreis	Weißenborn	Rimmelsgrund	Neolithic	Stray find	Symbolic location	Intentional	Unpublished
Thuringia	Saale-Orla-Kreis	Löhma	Godehübel	Neolithic	Stray find	Known location	Intentional	Unpublished
Thuringia	Saale-Orla-Kreis	Löhma	Östlich der Straßenkreuzung	Neolithic	Stray find	Known location	Intentional	Unpublished
Thuringia	Saale-Orla-Kreis	Oettersdorf	Bieders Bühl/Osthang/Kirschkauer Weg	Neolithic	Stray find	Known location	Intentional	Unpublished
Thuringia	Saale-Orla-Kreis	Oettersdorf	Geisla	Neolithic	Stray find	Known location	Intentional	Unpublished
Thuringia	Saale-Orla-Kreis	Wittchenstein	Pechofen	Neolithic	Stray find	Known location	Intentional	Unpublished
