# Supplementary material for: Large-scale investigations of Neolithic settlement dynamics in Central Germany based on machine learning analysis: A case study from the Weiße Elster river catchment
Source: PLoS One. 2022 Apr 20;17(4):e0265835. doi: 10.1371/journal.pone.0265835 (PMC9020700; doi:10.1371/journal.pone.0265835)
Supplement: S2 Dataset — This table can be used to reproduce our Random Forests analyses. (TXT) [file pone.0265835.s015.txt]

	SRTM_LS_Factor_One_Step	SRTM_Mid_Sl_Pos	SRTM_Plan_Curv	SRTM_Asp	SRTM_Conv_Index	SRTM_Cr_Sec_Curv	SRTM_Diu_An_H	SRTM_Flow_Acc_One_Step	SRTM_Terr_Surf_Conv	SRTM_Val_D	SRTM_Wind_Eff	SRTM_Wind_Exp	SRTM_DEM	SRTM_Sl_Lim_Flow_Acc	SRTM_Slope_H	SRTM_Slope	ESDAC_Copper_distr_res_250	ESDAC_Rainf_Ero_Ero_Den_res250	ESDAC_Wi_Ero_Frac_S_res250	DDR_1953_Bodenart_res250	DDR_1953_Bodenschwere_res250	DDR_1953_Bodentyp_res250	DDR_1953_Kalkgehalt_res250	SG250_Coar_Frag_res250	SG250_S_Org_Carb_res250	SG250_Sand_res250	Material	Relation_to_surface
2	0.2312	0.1241	0	71.831398	-2.6838	0	-0.0059	44817.179688	63.881802	9.4281	1.1077	0.994	153.830505	19406.072266	18.9055	0.5459	16.3027	0.6702	0.3112	6	2	2	4	63.065601	69.028702	240.216095	Stone tools only	On surface
3	0.172	0.0756	0	48.265598	-0.5461	0	-0.0068	39671.644531	59.1889	11.1131	1.0905	0.9884	150.626694	10170.896484	17.0434	0.4655	16.0609	0.6662	0.3139	6	2	2	4	58.269501	93.686798	250.017197	Pottery present	Buried
4	0.172	0.0756	0	48.265598	-0.5461	0	-0.0068	39671.644531	59.1889	11.1131	1.0905	0.9884	150.626694	10170.896484	17.0434	0.4655	16.0609	0.6662	0.3139	6	2	2	4	58.269501	93.686798	250.017197	Pottery present	Buried
8	1.3094	0.3944	0	268.973206	-1.7833	0	0.0112	79949.453125	43.300098	18.67	1.0817	0.9439	131.473907	65661.25	10.8939	1.6032	12.5423	0.6805	0.3151	3	3	5	4	43.395401	47.890598	134.3022	Pottery present	Buried
13	0.0808	0.0974	0	77.034698	9.9646	0	-0.0046	24534.451172	57.486301	2.4773	1.1104	0.9907	142.883408	9795.253906	15.7093	0.2799	12.5351	0.683	0.3179	3	3	5	4	66.375801	114.119003	186.364502	Pottery present	Buried
14	0.1704	0.4921	0	294.516388	3.1648	0	-1e-04	61335.753906	38.545799	23.6029	1.0369	0.9326	126.9198	32828.851563	10.2729	0.3714	14.1745	0.7368	0.3166	3	3	5	4	65.256203	103.256401	225.946701	Stone tools only	Buried
28	1.1657	0.5268	0	292.775787	0.9624	0	-1e-04	60772.46875	41.8242	34.636398	1.0617	0.935	141.466904	53016.886719	10.5346	1.6951	20.6373	0.6906	0.3078	6	2	2	4	50.861401	79.195702	124.107498	Stone tools only	On surface
34	0.1161	0.2276	0	107.020401	-2.6388	0	-3e-04	296979.09375	43.643902	23.1362	0.9896	0.9458	117.563499	9848.460938	13.7365	0.2218	13.3375	0.6808	0.3427	3	3	5	4	66.6595	101.273102	273.945587	Pottery present	Buried
35	0.1665	0.2302	0	61.497002	-9.2059	0	-0.0017	2115265	43.175301	23.323799	0.9963	0.9455	117.514	8756.813477	13.822	0.1385	14.7586	0.6795	0.3445	3	3	5	4	80.004501	132.696899	239.9646	Pottery present	Buried
37	0.1665	0.2302	0	61.497002	-9.2059	0	-0.0017	2115265	43.175301	23.323799	0.9963	0.9455	117.514	8756.813477	13.822	0.1385	14.7586	0.6795	0.3445	3	3	5	4	80.004501	132.696899	239.9646	Pottery present	Buried
38	0.5281	0.2255	0	72.179497	-2.1015	0	-0.003	5705244	49.578999	21.643499	0.9906	0.9542	119.171402	9541.914063	13.081	0.2761	12.5388	0.672	0.3623	3	3	5	4	47.4772	51.932701	208.555099	Pottery present	Buried
39	0.1161	0.2276	0	107.020401	-2.6388	0	-3e-04	296979.09375	43.643902	23.1362	0.9896	0.9458	117.563499	9848.460938	13.7365	0.2218	13.3375	0.6808	0.3427	3	3	5	4	66.6595	101.273102	273.945587	Pottery present	Buried
42	0.0883	0.2831	0	167.874802	-3.8275	0	-0.0022	831461.1875	45.390999	22.357401	1.0074	0.9502	119.584602	8561.374023	13.0279	0.1627	13.8262	0.7215	0.3329	3	3	5	4	105.028397	145.155808	264.967804	Pottery present	Buried
43	0.1614	0.2492	0	118.234596	1.1276	0	8e-04	39814.023438	53.2272	20.7908	1.0018	0.9594	120.957397	11089.888672	12.4927	0.4219	15.5086	0.7098	0.3223	6	2	10	2	95.626198	117.617897	215.2323	Stone tools only	On surface
46	0.0913	0.2309	0	76.061699	5.2122	0	-0.0021	144624.3125	51.864201	20.7439	1.0115	0.9608	120.457497	8892.09082	12.6865	0.2492	13.3086	0.6749	0.3352	6	2	10	2	69.7948	82.946503	266.451202	Pottery present	Buried
51	0.2987	0.5081	0	110.381897	-0.8639	0	-7e-04	96207.554688	43.911098	29.406	0.9447	0.9291	128.297195	31324.582031	9.6921	0.5713	13.9433	0.6745	0.285	8	3	6	5	42.2827	91.765701	86.929497	Pottery present	Buried
52	0.2987	0.5081	0	110.381897	-0.8639	0	-7e-04	96207.554688	43.911098	29.406	0.9447	0.9291	128.297195	31324.582031	9.6921	0.5713	13.9433	0.6745	0.285	8	3	6	5	42.2827	91.765701	86.929497	Pottery present	On surface
53	0.2987	0.5081	0	110.381897	-0.8639	0	-7e-04	96207.554688	43.911098	29.406	0.9447	0.9291	128.297195	31324.582031	9.6921	0.5713	13.9433	0.6745	0.285	8	3	6	5	42.2827	91.765701	86.929497	Pottery present	Buried
59	0.4751	0.4567	0	114.437302	2.2902	0	5e-04	36195.726563	47.927601	26.5485	0.9575	0.9477	132.042007	22741.171875	10.0165	0.995	14.3849	0.6758	0.2802	8	3	6	5	34.189899	69.5233	53.4655	Pottery present	Buried
65	0.181	0.4087	0	164.722107	4.6654	0	0.0061	23831.070313	49.061199	25.4314	0.9796	0.9558	135.226196	11305.604492	11.1522	0.5621	14.9412	0.6704	0.2841	6	2	10	2	30.437901	60.254501	37.312801	Pottery present	Buried
76	0.1104	0.439	0	35.9576	-1.011	0	-0.0043	72156.976563	47.281399	22.344101	1.0239	0.9365	123.901802	10641.953125	11.3202	0.2547	15.3867	0.7214	0.2967	3	3	5	4	60.801899	69.127602	265.174805	Pottery present	Buried
78	0.3527	0.4526	0	288.119507	3.351	0	-4e-04	78461.5625	49.695	20.9312	1.0392	0.9385	125.925003	31619.976563	10.7413	0.5951	14.1959	0.6887	0.292	3	3	5	4	64.560997	85.999496	243.018494	Pottery present	Buried
80	0.1258	0.4562	0	288.919189	-0.1372	0	-0.0027	68289.921875	48.2953	21.5527	1.0324	0.939	125.0299	18018.666016	10.9456	0.2648	14.9158	0.7111	0.2931	3	3	5	4	62.831501	72.486298	256.507111	Pottery present	Buried
84	0.1362	0.1291	0	56.085602	-1.6688	0	-0.0048	57428.238281	52.487202	12.2214	1.052	0.9728	149.165604	10234.211914	15.9442	0.3337	12.7553	0.713	0.3015	6	2	2	4	136.082199	252.512802	168.638199	Pottery present	Buried
85	0.1362	0.1291	0	56.085602	-1.6688	0	-0.0048	57428.238281	52.487202	12.2214	1.052	0.9728	149.165604	10234.211914	15.9442	0.3337	12.7553	0.713	0.3015	6	2	2	4	136.082199	252.512802	168.638199	Pottery present	Buried
86	0.1362	0.1291	0	56.085602	-1.6688	0	-0.0048	57428.238281	52.487202	12.2214	1.052	0.9728	149.165604	10234.211914	15.9442	0.3337	12.7553	0.713	0.3015	6	2	2	4	136.082199	252.512802	168.638199	Pottery present	Buried
87	0.1362	0.1291	0	56.085602	-1.6688	0	-0.0048	57428.238281	52.487202	12.2214	1.052	0.9728	149.165604	10234.211914	15.9442	0.3337	12.7553	0.713	0.3015	6	2	2	4	136.082199	252.512802	168.638199	Pottery present	Buried
88	0.1362	0.1291	0	56.085602	-1.6688	0	-0.0048	57428.238281	52.487202	12.2214	1.052	0.9728	149.165604	10234.211914	15.9442	0.3337	12.7553	0.713	0.3015	6	2	2	4	136.082199	252.512802	168.638199	Pottery present	Buried
89	0.1362	0.1291	0	56.085602	-1.6688	0	-0.0048	57428.238281	52.487202	12.2214	1.052	0.9728	149.165604	10234.211914	15.9442	0.3337	12.7553	0.713	0.3015	6	2	2	4	136.082199	252.512802	168.638199	Pottery present	Buried
103	0.3684	0.1592	0	32.625599	0.9959	0	-0.0108	88040.773438	58.645901	6.2	1.1016	1.0095	147.804001	15235.991211	16.980301	0.6327	14.519	0.6328	0.2941	8	2	10	2	66.577301	123.831703	272.951294	Pottery present	On surface
104	0.3684	0.1592	0	32.625599	0.9959	0	-0.0108	88040.773438	58.645901	6.2	1.1016	1.0095	147.804001	15235.991211	16.980301	0.6327	14.519	0.6328	0.2941	8	2	10	2	66.577301	123.831703	272.951294	Pottery present	On surface
116	0.062	0.2394	0	37.501301	0.0241	0	-0.0026	401034.78125	42.779202	22.9828	1.0065	0.9485	117.995102	8552.844727	13.6966	0.1534	15.7667	0.6798	0.3462	3	3	5	4	98.3461	137.706604	192.010605	Stone tools only	Buried
137	0.0743	0.2662	0	79.167801	2.5011	0	-0.0022	31535.111328	41.938099	22.5462	1.0161	0.9498	118.758102	9083.352539	13.2583	0.2367	13.9961	0.7059	0.3275	3	3	5	4	116.4403	151.085297	201.836594	Stone tools only	Buried
139	0.0346	0.2919	0	79.604202	7.567	0	-0.0018	18146.492188	43.319401	21.883101	1.024	0.9549	119.9254	8325.472656	12.938	0.1555	13.5543	0.7292	0.3287	3	3	5	4	112.2089	186.826904	289.941315	Pottery present	Buried
140	0.0346	0.2919	0	79.604202	7.567	0	-0.0018	18146.492188	43.319401	21.883101	1.024	0.9549	119.9254	8325.472656	12.938	0.1555	13.5543	0.7292	0.3287	3	3	5	4	112.2089	186.826904	289.941315	Pottery present	Buried
141	0.0743	0.2662	0	79.167801	2.5011	0	-0.0022	31535.111328	41.938099	22.5462	1.0161	0.9498	118.758102	9083.352539	13.2583	0.2367	13.9961	0.7059	0.3275	3	3	5	4	116.4403	151.085297	201.836594	Pottery present	Buried
142	0.0772	0.3032	0	50.596401	-2.7537	0	-0.003	73615.125	45.0326	22.436001	1.0165	0.9497	119.419701	8818.959961	13.0454	0.2004	13.1687	0.7295	0.3366	3	3	5	4	105.489899	347.789215	229.990799	Pottery present	Buried
143	0.1495	0.2738	0	62.961601	-3.159	0	-0.0025	1931996.75	42.645	23.245399	1.0073	0.9433	118.090599	9517.109375	13.4668	0.2075	13.337	0.7227	0.3165	3	3	5	4	112.433296	289.721985	212.230698	Pottery present	Buried
151	0.0431	0.3169	0	66.199501	2.3086	0	-0.0021	31022.845703	46.795502	22.0294	1.0222	0.9513	120.394402	8752.035156	12.7729	0.1677	13.1305	0.7437	0.3497	3	3	5	4	110.509102	307.052612	230.090897	Pottery present	Buried
155	0.0138	0.3332	0	185.652405	3.3936	0	4e-04	19456.34375	42.570499	22.657801	1.0205	0.9492	120.9627	8187.310059	12.5163	0.0751	13.6105	0.782	0.3524	3	3	5	4	118.508698	241.503998	197.034607	Pottery present	Buried
157	0.0138	0.3332	0	185.652405	3.3936	0	4e-04	19456.34375	42.570499	22.657801	1.0205	0.9492	120.9627	8187.310059	12.5163	0.0751	13.6105	0.782	0.3524	3	3	5	4	118.508698	241.503998	197.034607	Pottery present	Buried
158	0.0138	0.3332	0	185.652405	3.3936	0	4e-04	19456.34375	42.570499	22.657801	1.0205	0.9492	120.9627	8187.310059	12.5163	0.0751	13.6105	0.782	0.3524	3	3	5	4	118.508698	241.503998	197.034607	Pottery present	Buried
160	0.0817	0.2546	0	100.655701	-2.7532	0	-8e-04	98683.796875	41.112701	23.2356	1.0072	0.9428	117.771004	9473.638672	13.5479	0.2087	13.7131	0.6943	0.3194	3	3	5	4	122.527397	150.500107	186.456604	Stone tools only	Buried
183	0.2387	0.3485	0	89.780098	-1.569	0	-0.0021	240570.15625	45.761002	21.3309	1.0004	0.9551	123.492599	10203.310547	11.3841	0.3167	14.7459	0.7264	0.2935	6	2	10	2	98.6931	269.582886	181.197693	Pottery present	Buried
192	0.0126	0.0013	0	238.823807	14.6532	0	0	19028.414063	63.234299	14.8868	1.0449	0.9696	125.877701	8129.507324	16.635401	0.0648	12.994	0.6694	0.3532	6	2	2	4	63.379299	107.184998	388.183014	Stone tools only	On surface
193	0.9465	0.0911	1e-04	252.995697	5.179	1e-04	0.0142	36270.390625	52.727798	16.542601	1.1442	0.9921	152.205399	29120.005859	16.5555	1.8291	16.4394	0.68	0.2958	6	2	2	4	87.785896	90.762299	217.089493	Pottery present	Buried
202	0.5792	0.0812	0	320.527588	1.7604	0	-0.0082	48976.625	49.2122	22.490801	1.0612	0.9659	116.982201	21270.181641	13.8992	1.0498	14.5701	0.6729	0.3685	3	3	5	4	41.0788	67.002197	178.730606	Pottery present	Buried
212	0.3824	0.1779	1e-04	41.799	12.044	1e-04	-0.0149	22836.652344	44.400002	14.6179	1.1114	0.9971	144.163498	18244.714844	13.6735	1.0019	12.9618	0.6966	0.3034	3	3	5	4	32.026901	61.147301	100.862503	Pottery present	Buried
218	0.793	0.3743	0	113.025101	1.9345	0	-0.0136	143191.5625	38.1367	21.205999	1.0613	0.9597	135.342804	35011.566406	10.875	0.9488	12.5477	0.6838	0.3085	3	3	5	4	6.4379	13.1807	18.6912	Pottery present	Buried
222	0.6808	0.4515	1e-04	149.4422	11.6751	3e-04	-0.013	18388.095703	37.6479	21.066401	1.0904	0.9805	135.397003	12957.594727	9.5371	1.7013	12.8112	0.6687	0.3119	3	3	5	4	51.482399	110.9338	142.413696	Stone tools only	Buried
223	0.6808	0.4515	1e-04	149.4422	11.6751	3e-04	-0.013	18388.095703	37.6479	21.066401	1.0904	0.9805	135.397003	12957.594727	9.5371	1.7013	12.8112	0.6687	0.3119	3	3	5	4	51.482399	110.9338	142.413696	Pottery present	Buried
224	0.6808	0.4515	1e-04	149.4422	11.6751	3e-04	-0.013	18388.095703	37.6479	21.066401	1.0904	0.9805	135.397003	12957.594727	9.5371	1.7013	12.8112	0.6687	0.3119	3	3	5	4	51.482399	110.9338	142.413696	Pottery present	Buried
225	0.6808	0.4515	1e-04	149.4422	11.6751	3e-04	-0.013	18388.095703	37.6479	21.066401	1.0904	0.9805	135.397003	12957.594727	9.5371	1.7013	12.8112	0.6687	0.3119	3	3	5	4	51.482399	110.9338	142.413696	Pottery present	Buried
242	0.1154	0.3951	0	40.113602	-0.3807	0	-0.0032	196129.35938	48.091499	23.9809	1.0142	0.9428	123.472603	9983.655273	11.5783	0.2068	14.2122	0.7162	0.309	3	3	5	4	60.431499	110.8312	253.017197	Pottery present	Buried
243	0.1154	0.3951	0	40.113602	-0.3807	0	-0.0032	196129.35938	48.091499	23.9809	1.0142	0.9428	123.472603	9983.655273	11.5783	0.2068	14.2122	0.7162	0.309	3	3	5	4	60.431499	110.8312	253.017197	Pottery present	On surface
244	0.1068	0.4106	0	43.516701	-0.5894	0	-0.0034	121106.91406	49.8964	23.5672	1.0214	0.9465	124.283203	8809.395508	11.3444	0.2207	14.6601	0.7189	0.3111	3	3	5	4	55.379299	77.4496	236.243103	Pottery present	Buried
245	0.1068	0.4106	0	43.516701	-0.5894	0	-0.0034	121106.91406	49.8964	23.5672	1.0214	0.9465	124.283203	8809.395508	11.3444	0.2207	14.6601	0.7189	0.3111	3	3	5	4	55.379299	77.4496	236.243103	Pottery present	Buried
275	0.2776	0.4578	0	90.6866	0.3552	0	-0.003	1061147	46.011799	24.0959	1.0194	0.9518	130.6689	14649.117188	10.0135	0.3205	16.662399	0.6681	0.2511	8	3	6	5	60.422798	72.6605	211.443497	Pottery present	On surface
276	0.3053	0.4871	0	93.833397	3.9549	0	-0.0016	229578.42188	44.451801	24.822399	1.0088	0.9492	129.612305	14112.631836	9.6976	0.533	16.6558	0.6786	0.2729	8	3	6	5	50.682301	65.711403	195.608704	Pottery present	On surface
282	0.0453	0.474	0	127.584099	4.1577	0	8e-04	96949.460938	46.328602	25.711399	1.0212	0.9394	125.609001	8311.18457	10.7151	0.1193	15.4444	0.7059	0.3026	3	3	5	4	56.609699	100.838501	265.997986	Stone tools only	On surface
286	0.4203	0.4807	0	71.608597	4.0317	0	-0.0045	494395.84375	43.146702	25.970501	1.0164	0.9432	127.335297	12286.499023	10.1015	0.4234	16.2089	0.6932	0.285	3	3	5	4	27.5212	37.569	123.942802	Pottery present	Buried
291	0.4203	0.4807	0	71.608597	4.0317	0	-0.0045	494395.84375	43.146702	25.970501	1.0164	0.9432	127.335297	12286.499023	10.1015	0.4234	16.2089	0.6932	0.285	3	3	5	4	27.5212	37.569	123.942802	Pottery present	On surface
292	0.4203	0.4807	0	71.608597	4.0317	0	-0.0045	494395.84375	43.146702	25.970501	1.0164	0.9432	127.335297	12286.499023	10.1015	0.4234	16.2089	0.6932	0.285	3	3	5	4	27.5212	37.569	123.942802	Pottery present	On surface
293	0.4203	0.4807	0	71.608597	4.0317	0	-0.0045	494395.84375	43.146702	25.970501	1.0164	0.9432	127.335297	12286.499023	10.1015	0.4234	16.2089	0.6932	0.285	3	3	5	4	27.5212	37.569	123.942802	Pottery present	On surface
294	0.3053	0.4871	0	93.833397	3.9549	0	-0.0016	229578.42188	44.451801	24.822399	1.0088	0.9492	129.612305	14112.631836	9.6976	0.533	16.6558	0.6786	0.2729	8	3	6	5	50.682301	65.711403	195.608704	Pottery present	Buried
295	0.3053	0.4871	0	93.833397	3.9549	0	-0.0016	229578.42188	44.451801	24.822399	1.0088	0.9492	129.612305	14112.631836	9.6976	0.533	16.6558	0.6786	0.2729	8	3	6	5	50.682301	65.711403	195.608704	Pottery present	On surface
304	0.3053	0.4871	0	93.833397	3.9549	0	-0.0016	229578.42188	44.451801	24.822399	1.0088	0.9492	129.612305	14112.631836	9.6976	0.533	16.6558	0.6786	0.2729	8	3	6	5	50.682301	65.711403	195.608704	Pottery present	Buried
305	0.3053	0.4871	0	93.833397	3.9549	0	-0.0016	229578.42188	44.451801	24.822399	1.0088	0.9492	129.612305	14112.631836	9.6976	0.533	16.6558	0.6786	0.2729	8	3	6	5	50.682301	65.711403	195.608704	Pottery present	Buried
322	0.6062	0.4754	0	67.832397	4.0176	0	-0.0055	1051946	43.990101	24.879101	1.0157	0.949	129.188797	12929.924805	9.8176	0.4674	16.436899	0.6818	0.2659	8	3	6	5	47.825802	60.290199	193.5746	Pottery present	On surface
323	0.2776	0.4578	0	90.6866	0.3552	0	-0.003	1061147	46.011799	24.0959	1.0194	0.9518	130.6689	14649.117188	10.0135	0.3205	16.662399	0.6681	0.2511	8	3	6	5	60.422798	72.6605	211.443497	Pottery present	On surface
324	0.6062	0.4754	0	67.832397	4.0176	0	-0.0055	1051946	43.990101	24.879101	1.0157	0.949	129.188797	12929.924805	9.8176	0.4674	16.436899	0.6818	0.2659	8	3	6	5	47.825802	60.290199	193.5746	Pottery present	Buried
328	0.0883	0.4454	0	112.658501	-1.7254	0	-7e-04	562449.1875	47.044701	23.835899	1.0254	0.9541	131.195908	9407.251953	10.2404	0.1634	16.7229	0.6546	0.2468	6	2	10	2	64.019302	75.389603	205.235703	Pottery present	Buried
334	0.6747	0.0641	1e-04	224.678207	12.287	1e-04	0.0192	13021.746094	49.546501	4.0247	1.1217	1.0222	149.719406	11531.211914	15.571	1.5779	12.6507	0.6379	0.2986	6	2	2	4	69.130302	119.617996	164.622803	Pottery present	Buried
341	0.7881	0.1533	0	217.281097	6.7095	0	0.024	16997.960938	53.4576	4.9575	1.1354	1.0071	161.353104	13270.234375	14.8941	1.627	13.0064	0.7033	0.2978	6	2	2	4	94.588402	103.156197	233.060303	Stone tools only	Buried
350	0.4571	0.2791	0	268.454193	4.6574	0	0.0054	75274.109375	51.874298	11.3894	1.0973	0.9703	131.860794	19226.361328	11.9661	0.7517	14.833	0.6611	0.3205	6	2	2	4	25.478201	40.522999	104.496696	Pottery present	On surface
351	0.4571	0.2791	0	268.454193	4.6574	0	0.0054	75274.109375	51.874298	11.3894	1.0973	0.9703	131.860794	19226.361328	11.9661	0.7517	14.833	0.6611	0.3205	6	2	2	4	25.478201	40.522999	104.496696	Pottery present	Buried
354	1.2854	0.3378	0	308.136292	-1.1125	0	-0.0068	138457.20313	48.058201	15.8369	1.0807	0.9499	126.263	64294.757813	10.8048	1.4882	14.9296	0.6607	0.3136	3	3	5	4	13.653	18.317101	59.464901	Pottery present	Buried
357	0.8059	0.3809	0	263.416412	3.0372	1e-04	0.0102	60724.785156	45.505798	16.3468	1.0781	0.9531	127.2733	24500.648438	10.6786	1.2885	13.8507	0.6691	0.3156	3	3	5	4	45.674301	78.6446	196.709	Pottery present	Buried
361	0.4893	0.4025	0	128.421707	-12.2381	0	-0.0013	253247664	40.290699	22.0144	1.0219	0.9329	122.0158	10144.686523	11.8305	0.092	13.5586	0.7055	0.2981	3	3	5	4	64.296303	85.153	309.78421	Pottery present	Buried
362	0.4893	0.4025	0	128.421707	-12.2381	0	-0.0013	253247664	40.290699	22.0144	1.0219	0.9329	122.0158	10144.686523	11.8305	0.092	13.5586	0.7055	0.2981	3	3	5	4	64.296303	85.153	309.78421	Pottery present	Buried
373	0.089	0.2949	0	198.724197	5.2936	0	-0.0036	55930.597656	41.2948	16.006399	1.0549	0.973	131.672394	9609.926758	10.9479	0.2357	14.2538	0.6635	0.3168	8	2	10	2	61.070702	103.475304	330.205994	Pottery present	On surface
378	0.3277	0.3023	0	90.5886	0.6839	0	-0.0039	72281.03125	42.124401	18.476299	1.0387	0.9655	131.688202	40593.828125	12.1046	0.5742	11.9387	0.6623	0.3241	8	2	10	2	68.117302	101.152	281.109802	Pottery present	Buried
391	0.103	0.2861	0	242.235107	-21.522499	0	-0.001	3714506.75	46.0224	16.0898	1.0327	0.9628	131.254105	10866.389648	11.1115	0.1181	14.0448	0.6788	0.3028	8	2	10	2	60.525299	130.245605	316.010101	Pottery present	Buried
394	0.1026	0.3673	0	71.080498	-0.0182	0	-0.0021	218999.9375	35.837002	20.8421	1.0314	0.9596	127.989998	9389.175781	11.0517	0.1854	12.2321	0.6439	0.3199	6	2	10	2	64.438499	98.913002	303.2948	Pottery present	Buried
399	0.494	0.2294	0	62.3918	2.8642	0	-0.0111	62991.699219	45.8535	15.9176	1.0581	0.9781	134.496399	41574.035156	12.9495	0.8562	12.3785	0.6613	0.3146	8	2	10	2	59.561199	89.347198	218.688599	Pottery present	Buried
404	0.4663	0.0421	0	58.7505	2.2754	0	-0.0135	34987.949219	56.1908	9.4635	1.0794	1.0045	142.636597	27928.070313	15.7004	0.9958	12.2729	0.6649	0.298	8	2	10	2	18.5233	26.9149	53.4506	Pottery present	Buried
406	0.759	0.3314	0	90.1502	0.3873	0	-0.007	74588.609375	41.307499	19.2148	0.9834	0.9635	133.570297	65894.320313	11.0531	1.0647	12.5636	0.6695	0.3313	6	2	10	2	67.065399	104.010002	159.911499	Pottery present	On surface
407	0.1545	0.3639	0	153.836502	2.4615	0	-0.0021	105546.3125	38.5378	20.7148	1.0238	0.9545	129.8367	39591.878906	11.3292	0.2913	11.9644	0.6724	0.3344	6	2	10	2	71.012398	98.942902	287.103485	Pottery present	On surface
423	0.045	0.3857	0	113.627098	5.6702	0	-0.0029	30958.048828	50.7131	22.994101	1.0276	0.9488	122.737396	8540.213867	11.923	0.1764	14.8627	0.7088	0.3055	3	3	5	4	60.205502	105.876801	230.511597	Stone tools only	On surface
427	0.1387	0.378	0	104.013702	-3.005	0	-0.0022	774018.4375	45.101101	22.537399	1.0164	0.9415	121.404602	8653.466797	12.1738	0.1577	15.2283	0.7052	0.2914	3	3	5	4	63.178001	76.998398	269.037201	Pottery present	Buried
434	0.0831	0.3137	0	66.071098	3.0871	0	-0.0029	48118.105469	36.153198	18.7509	1.0506	0.969	130.097595	9087.568359	11.7813	0.2381	12.2455	0.6453	0.3196	8	2	10	2	66.760498	103.924797	311.978088	Pottery present	Buried
453	1.181	0.3063	0	306.937988	0.687	0	-0.0062	52520.351563	52.9585	13.9876	1.1234	0.976	133.950607	23569.951172	11.9941	1.8075	13.5451	0.6834	0.3153	3	3	5	4	55.0504	80.134499	146.016098	Pottery present	Buried
454	0.329	0.4678	0	231.770493	-2.711	0	-0.0013	185106.07813	46.6436	23.1129	1.0377	0.9311	125.150101	33782.773438	10.5685	0.5229	14.0982	0.7067	0.3096	3	3	5	4	65.940399	93.174202	227.408203	Stone tools only	Buried
460	0.9654	0.4172	0	145.982697	-11.7555	0	0.0033	51797860	40.683102	24.136101	1.0363	0.9184	131.809906	35457.472656	10.1198	0.7202	13.2554	0.6521	0.3245	6	2	2	4	54.947399	115.871399	164.950104	Pottery present	Buried
467	0.8418	0.2416	0	304.477814	4.1243	0	-0.0041	30437.009766	47.0741	10.5292	1.1351	0.9893	138.062103	19593.791016	13.1875	1.5871	12.9143	0.7095	0.3174	3	3	5	4	50.9716	68.799301	128.007706	Pottery present	Buried
477	0.0433	0.0949	0	179.625107	1.5847	0	-0.0014	25402.597656	60.370998	3.7706	1.0708	0.9821	144.672302	8696.060547	13.337	0.1636	13.1989	0.6661	0.3157	6	2	2	4	125.484901	271.324585	216.044403	Stone tools only	On surface
484	0.3722	0.1397	0	263.132996	6.4668	1e-04	0.0055	53981.144531	57.574799	15.8215	1.1323	0.9805	155.278305	32418.826172	15.3522	0.8089	18.242399	0.6757	0.3022	6	2	2	4	64.401901	92.058899	207.894608	Pottery present	Buried
485	0.3722	0.1397	0	263.132996	6.4668	1e-04	0.0055	53981.144531	57.574799	15.8215	1.1323	0.9805	155.278305	32418.826172	15.3522	0.8089	18.242399	0.6757	0.3022	6	2	2	4	64.401901	92.058899	207.894608	Pottery present	Buried
489	0.869	0.1758	0	330.303711	-0.2598	0	-0.0156	50867.804688	56.873901	18.6567	1.1306	0.9707	151.991806	41518.480469	14.1252	1.4656	17.621901	0.6792	0.3126	6	2	2	4	65.315697	91.419998	204.772202	Pottery present	Buried
493	1.2744	0.3883	0	297.530914	-4.3041	0	-0.0079	1569093	49.025902	16.6166	1.0691	0.9499	127.800003	27833.201172	10.6477	1.0141	13.1437	0.6783	0.3106	6	2	2	4	35.633999	53.9771	142.886307	Pottery present	Buried
496	1.0215	0.3015	0	252.979401	-0.3508	0	0.0134	1014904.0625	51.912701	12.837	1.0831	0.9608	130.869003	22314.589844	11.5566	1.2165	14.7418	0.6677	0.3163	6	2	2	4	48.4814	74.721497	195.2043	Pottery present	Buried
501	0.1791	0.4287	0	82.9608	-6.3457	0	-0.0047	181980.23438	48.401501	22.371	1.0149	0.9305	123.487297	30770.705078	11.312	0.2886	14.8169	0.7157	0.3031	3	3	5	4	61.538601	64.098503	277.756287	Pottery present	Buried
502	0.1791	0.4287	0	82.9608	-6.3457	0	-0.0047	181980.23438	48.401501	22.371	1.0149	0.9305	123.487297	30770.705078	11.312	0.2886	14.8169	0.7157	0.3031	3	3	5	4	61.538601	64.098503	277.756287	Pottery present	Buried
503	0.1791	0.4287	0	82.9608	-6.3457	0	-0.0047	181980.23438	48.401501	22.371	1.0149	0.9305	123.487297	30770.705078	11.312	0.2886	14.8169	0.7157	0.3031	3	3	5	4	61.538601	64.098503	277.756287	Pottery present	Buried
509	0.0439	0.0299	0	198.518906	25.8661	0	0.0012	11131.052734	56.346298	3.0131	1.0913	0.9884	141.910797	8314.425781	15.1771	0.2222	13.3802	0.6546	0.295	6	2	2	4	86.817101	214.148895	167.266006	Stone tools only	On surface
517	1.0742	0.3695	0	325.827698	0.844	0	-0.0132	94404.46875	54.499401	16.745001	1.0746	0.9568	129.069	31391.712891	10.9272	1.411	14.1378	0.6972	0.288	3	3	5	4	62.278999	68.912399	259.033691	Pottery present	Buried
518	0.7026	0.4159	0	324.941803	-2.6306	0	-0.0075	197733.39063	49.685501	21.0222	1.0288	0.9328	124.4086	58460.472656	10.9318	0.8432	13.8251	0.7069	0.3014	3	3	5	4	58.4664	58.292	262.125305	Pottery present	Buried
530	0.1863	0.1342	0	57.0023	12.035	0	-0.0089	14204.755859	43.785	7.058	1.0939	0.9962	159.558304	10642.353516	17.820101	0.5683	15.7676	0.6653	0.2949	5	2	2	4	59.851101	108.046501	223.524597	Pottery present	Buried
548	0.4224	0.5163	0	89.729401	2.1949	0	-0.006	32753.748047	41.4575	34.9319	0.9663	0.9393	137.034805	22372.091797	10.8168	0.9198	15.7276	0.7278	0.3157	6	2	10	2	34.505402	66.826897	64.783401	Pottery present	Buried
553	0.2376	0.5111	0	108.499603	4.0106	0	-2e-04	1270120.125	41.757401	30.811001	0.9617	0.9328	129.733795	9495.49707	10.2349	0.1997	13.6501	0.6685	0.3148	8	3	6	5	2.1231	4.1075	3.6614	Pottery present	Buried
556	0.2113	0.5114	0	44.300999	0.59	0	-0.0047	271199.28125	40.7248	30.529699	0.9657	0.9323	128.611404	9718.385742	10.1229	0.2913	13.4515	0.6741	0.3268	8	3	6	5	2.8526	6.2096	6.2037	Pottery present	Buried
557	0.2113	0.5114	0	44.300999	0.59	0	-0.0047	271199.28125	40.7248	30.529699	0.9657	0.9323	128.611404	9718.385742	10.1229	0.2913	13.4515	0.6741	0.3268	8	3	6	5	2.8526	6.2096	6.2037	Pottery present	Buried
564	0.2376	0.5111	0	108.499603	4.0106	0	-2e-04	1270120.125	41.757401	30.811001	0.9617	0.9328	129.733795	9495.49707	10.2349	0.1997	13.6501	0.6685	0.3148	8	3	6	5	2.1231	4.1075	3.6614	Pottery present	Buried
566	0.3249	0.5024	0	88.983597	-4.8106	0	-0.0031	118437.26563	43.4991	30.163401	0.9406	0.93	129.354904	29088.796875	9.7545	0.514	13.9289	0.6758	0.3057	8	3	6	5	0.6255	1.2636	0.9565	Pottery present	Buried
572	0.0716	0.4969	0	150.5065	-14.5972	0	-4e-04	810545792	38.445099	26.504601	1.0086	0.9293	126.031197	8304.834961	10.6017	0.0367	15.5244	0.7257	0.2921	3	3	5	4	63.876202	98.005798	226.794998	Stone tools only	Buried
584	0.0422	0.4367	0	96.4562	1.1463	0	-8e-04	126279.42188	44.956699	28.2616	0.9628	0.9494	137.337402	8847.691406	11.0628	0.1187	15.4431	0.672	0.2692	6	2	10	2	71.049797	124.6045	95.414398	Pottery present	Buried
585	0.2724	0.4396	0	162.098495	-1.6796	0	0	3075883.75	47.041901	28.6416	0.9588	0.9422	133.948898	9843.342773	11.0694	0.2116	14.9265	0.6711	0.2831	6	2	10	2	48.1436	80.211197	75.0121	Pottery present	Buried
586	0.4606	0.5079	0	80.280899	-4.3313	0	-0.0031	1819168.375	43.911598	31.287001	0.9586	0.9327	130.562302	11210.974609	10.1649	0.33	13.6535	0.6622	0.3046	8	3	6	5	7.1689	13.7238	12.1579	Pottery present	Buried
587	8e-04	0.5114	0	263.257202	5.7051	0	-1e-04	29304.572266	43.341801	28.6929	1.0077	0.9315	126.998299	8108.907715	10.4837	0.0067	14.3287	0.6912	0.3013	3	3	5	4	60.499802	117.835403	172.763306	Stone tools only	Buried
590	0.1228	0.4303	0	61.484699	-6.3543	0	-0.0018	1267861.25	45.528599	27.922001	0.9552	0.95	137.208496	8818.737305	11.1536	0.1324	15.9335	0.6699	0.2679	6	2	10	2	70.301697	131.326096	96.6772	Stone tools only	Buried
591	0.1337	0.4352	0	159.487503	-0.6515	0	-4e-04	32324.986328	47.036301	27.2735	0.9652	0.9471	133.860703	11248.149414	10.966	0.3667	14.7033	0.6669	0.2888	6	2	10	2	18.9146	34.961899	26.7854	Stone tools only	Buried
600	0.5409	0.0398	0	297.511414	0.9982	0	-0.015	45556.980469	53.500702	9.2716	1.0879	1.0009	150.181396	35016.261719	16.124901	1.0109	15.2319	0.661	0.275	6	2	10	2	68.1576	101.459602	135.725098	Stone tools only	On surface
603	0.0803	0.1148	0	98.8955	-13.6987	0	-0.0016	703897	53.549801	7.1092	1.0701	0.967	141.007401	8769.992188	14.5949	0.1396	14.4498	0.7629	0.3241	6	2	2	4	34.668098	44.105099	41.9701	Stone tools only	On surface
606	0.7014	0.1374	0	279.264709	0.1285	0	0.0051	49857.378906	51.210999	16.9641	1.0595	0.9644	120.285103	19510.470703	13.8438	1.1344	11.6209	0.6821	0.3665	6	2	2	4	74.438301	177.608994	300.807312	Pottery present	Buried
607	0.7014	0.1374	0	279.264709	0.1285	0	0.0051	49857.378906	51.210999	16.9641	1.0595	0.9644	120.285103	19510.470703	13.8438	1.1344	11.6209	0.6821	0.3665	6	2	2	4	74.438301	177.608994	300.807312	Pottery present	Buried
611	0.0361	0.0305	0	202.116898	12.8691	0	-0.0017	25796.609375	68.974998	16.2738	1.0963	0.9936	165.413193	8443.808594	14.4425	0.147	11.8394	0.6684	0.3165	5	2	2	4	71.698402	180.588196	245.095993	Stone tools only	Buried
617	0.2926	0.2488	0	327.714111	4.6018	0	-0.0043	95354.960938	62.2402	10.6345	1.0996	0.9803	135.806	10149.091797	13.3182	0.5209	14.3837	0.6562	0.2815	6	2	2	4	57.048901	83.704697	199.348907	Pottery present	Buried
621	1.3824	0.2743	0	322.74649	-0.1216	0	-0.0123	138760.85938	55.486301	13.4025	1.1144	0.9729	134.129303	19368.042969	12.5085	1.4616	13.6746	0.6628	0.3183	3	3	5	4	41.667198	60.6628	107.101799	Pottery present	Buried
625	0.2497	0.4299	0	71.339699	-5.8931	0	-0.0023	1743805.375	35.3801	25.2339	1.0042	0.9445	127.629097	11196.244141	10.2369	0.2283	12.7301	0.6811	0.3244	6	2	10	2	65.906403	105.553902	262.666687	Stone tools only	On surface
629	0.2455	0.4368	0	242.665695	0.7301	0	-0.0061	311875.09375	41.562302	24.5912	1.0332	0.9512	128.253098	11542.347656	9.9483	0.3858	13.0377	0.6656	0.3323	6	2	10	2	62.998299	95.286499	259.412598	Pottery present	On surface
639	0.0803	0.359	0	205.853302	18.1936	0	0.0038	13171.650391	46.998798	13.585	1.0873	0.9969	132.166901	8803.224609	9.4745	0.3108	13.4115	0.6657	0.3346	8	2	10	2	55.719501	86.992302	293.548492	Pottery present	On surface
641	0.2024	0.367	0	156.520096	3.4308	0	0.0067	21563.027344	45.628601	14.1683	1.0756	0.9915	131.534607	12052.681641	9.398	0.5751	13.7514	0.6734	0.3281	8	2	10	2	64.142403	100.139603	328.687012	Stone tools only	On surface
645	0.6188	0.0551	0	247.633804	6.267	1e-04	0.0172	20194.310547	52.6991	4.1796	1.1338	1.0066	145.573898	16432.75	16.8283	1.3979	12.7409	0.6589	0.3173	3	3	5	4	71.633598	102.319099	196.806503	Pottery present	Buried
646	0.6188	0.0551	0	247.633804	6.267	1e-04	0.0172	20194.310547	52.6991	4.1796	1.1338	1.0066	145.573898	16432.75	16.8283	1.3979	12.7409	0.6589	0.3173	3	3	5	4	71.633598	102.319099	196.806503	Pottery present	Buried
648	0.9359	0.4314	0	260.709686	2.6967	0	0.0138	45499.878906	40.9547	20.7237	1.068	0.9379	130.866699	43715.054688	10.4975	1.5045	12.5958	0.6638	0.3223	3	3	5	4	58.968899	72.269997	168.299393	Stone tools only	Buried
654	1.1172	0.2394	0	101.755798	1.0542	0	-0.0055	47092.71875	41.376202	16.446199	1.0007	0.9808	141.120697	40529.238281	12.1472	1.7176	14.6233	0.6653	0.2777	6	2	10	2	71.362396	110.665298	134.952805	Stone tools only	On surface
658	0.37	0.5106	0	93.886398	-0.1647	0	-0.004	45113.207031	50.48	32.372898	0.9603	0.9417	136.468399	19212.660156	9.9252	0.7547	14.5552	0.6785	0.3135	6	2	10	2	77.462997	121.114098	105.035797	Pottery present	Buried
663	0.1823	0.474	0	85.673203	-3.4324	0	-0.0019	287722.4375	43.8363	26.255301	1.0105	0.9397	126.6045	12819.008789	10.3207	0.2407	15.1353	0.693	0.2952	8	3	6	5	58.595299	94.021698	253.110794	Pottery present	On surface
665	0.3365	0.4726	0	94.597397	-0.7893	0	-0.0022	263331.3125	46.508598	25.036301	1.019	0.9468	128.023605	12763.921875	9.8662	0.3915	15.5758	0.6887	0.2926	6	2	10	2	61.291199	102.197601	243.909805	Pottery present	On surface
672	0.6803	0.0666	0	109.958199	1.3947	0	-9e-04	56295.199219	55.9156	11.2353	1.0258	0.9935	143.0728	37138.292969	15.4847	1.1409	12.9874	0.6543	0.306	6	2	10	2	56.2747	86.984703	116.281097	Stone tools only	On surface
674	0.0409	0.5343	0	107.616898	-1.4116	0	-2e-04	769000.875	47.274399	36.6394	0.9842	0.9217	132.077896	8205.121094	11.3937	0.0701	18.5597	0.6948	0.2629	3	3	5	4	62.0159	83.509399	189.3302	Stone tools only	Buried
676	0.5854	0.5154	0	107.649399	-2.0497	0	-0.0014	190076.65625	49.581001	33.551201	0.9549	0.9373	135.775894	20502.59375	9.9921	0.8657	13.9068	0.6929	0.3138	6	2	10	2	70.652901	110.4133	96.861298	Pottery present	Buried
677	0.1183	0.5222	0	183.207306	-8.1312	0	-6e-04	1330446	45.400902	35.202801	0.9647	0.9297	132.553299	10637.993164	11.0362	0.1212	12.7981	0.7001	0.3275	6	2	10	2	43.390202	69.003304	70.862198	Pottery present	Buried
681	0.1278	0.475	0	117.235802	2.5136	0	-0.0013	22363.90625	51.294201	30.7848	0.9791	0.9502	138.798004	10579.698242	10.3126	0.3794	14.7117	0.685	0.2934	6	2	10	2	82.981697	135.928604	101.255501	Pottery present	Buried
696	0.3761	0.4164	0	24.5646	-0.422	0	-0.0128	62381.441406	44.074001	24.303101	0.9863	0.9534	134.704407	26615.105469	10.4546	0.7384	16.5243	0.6722	0.2694	6	2	10	2	28.146601	50.790901	52.276501	Pottery present	Buried
698	0.2364	0.351	0	52.612	6.0006	1e-04	-0.01	17923.806641	44.366299	21.368601	0.999	0.9684	139.019302	13156.451172	11.4725	0.6954	16.1618	0.6759	0.2662	6	2	10	2	59.494499	79.308998	87.733398	Pottery present	Buried
700	0.1171	0.4697	0	55.5709	-4.1234	0	-0.0036	241466.15625	46.539101	24.8367	1.0216	0.9408	124.660202	8956.585938	10.6798	0.2172	15.1938	0.724	0.2983	3	3	5	4	42.427799	72.057899	205.565094	Pottery present	On surface
701	0.5019	0.4652	0	215.207703	-1.6813	0	-0.0014	445556224	43.6036	23.855	1.035	0.9425	124.549599	8209.186523	10.9681	0.106	15.64	0.7286	0.2917	3	3	5	4	50.312698	60.919998	242.312302	Pottery present	Buried
703	0.0308	0.4735	0	64.996201	7.9462	0	-0.0017	36831.410156	46.654499	24.5779	1.0256	0.9423	125.216499	8334.089844	10.7674	0.1354	15.3443	0.7226	0.3032	3	3	5	4	45.866798	76.318901	221.766998	Stone tools only	Buried
705	3.1425	0.4537	0	346.816193	-0.7969	0	-0.0034	491405664	43.4119	24.186701	1.0216	0.9392	123.7239	9150.411133	11.0072	0.2398	15.9255	0.729	0.2778	3	3	5	4	56.806301	70.366203	275.214691	Pottery present	On surface
710	0.0989	0.435	0	147.520004	-1.9499	0	0.0029	68713.601563	46.670799	23.7358	1.0122	0.9418	124.192101	9664.944336	10.9557	0.2942	16.669701	0.7271	0.2826	3	3	5	4	58.267101	75.209702	272.860687	Pottery present	On surface
711	0.0989	0.435	0	147.520004	-1.9499	0	0.0029	68713.601563	46.670799	23.7358	1.0122	0.9418	124.192101	9664.944336	10.9557	0.2942	16.669701	0.7271	0.2826	3	3	5	4	58.267101	75.209702	272.860687	Pottery present	On surface
716	0.2744	0.468	0	225.688797	-4.4071	0	-0.0029	1840521.125	44.922001	24.5278	1.0288	0.9407	124.436401	8733.904297	10.8168	0.1941	15.2571	0.7273	0.2977	3	3	5	4	38.258499	48.5476	184.709595	Pottery present	Buried
717	0.2744	0.468	0	225.688797	-4.4071	0	-0.0029	1840521.125	44.922001	24.5278	1.0288	0.9407	124.436401	8733.904297	10.8168	0.1941	15.2571	0.7273	0.2977	3	3	5	4	38.258499	48.5476	184.709595	Pottery present	Buried
718	0.2744	0.468	0	225.688797	-4.4071	0	-0.0029	1840521.125	44.922001	24.5278	1.0288	0.9407	124.436401	8733.904297	10.8168	0.1941	15.2571	0.7273	0.2977	3	3	5	4	38.258499	48.5476	184.709595	Pottery present	Buried
719	0.2744	0.468	0	225.688797	-4.4071	0	-0.0029	1840521.125	44.922001	24.5278	1.0288	0.9407	124.436401	8733.904297	10.8168	0.1941	15.2571	0.7273	0.2977	3	3	5	4	38.258499	48.5476	184.709595	Pottery present	Buried
725	0.5019	0.4652	0	215.207703	-1.6813	0	-0.0014	445556224	43.6036	23.855	1.035	0.9425	124.549599	8209.186523	10.9681	0.106	15.64	0.7286	0.2917	3	3	5	4	50.312698	60.919998	242.312302	Pottery present	Buried
726	0.2335	0.4502	0	124.269997	-5.6609	0	0.001	581808.9375	46.9119	24.559999	1.0094	0.9394	124.189697	10397.873047	10.7534	0.3043	15.8645	0.7254	0.2847	3	3	5	4	58.035099	91.147903	279.333191	Stone tools only	On surface
737	0.2221	0.4934	0	151.316605	3.9357	0	0.0046	23408.587891	45.2379	25.6784	0.9742	0.9462	130.333206	16366.53418	9.5485	0.6418	15.2074	0.6725	0.2874	8	3	6	5	53.396198	107.6502	136.509293	Pottery present	Buried
746	0.2202	0.5064	0	158.358307	0.3636	0	0.0058	78551.882813	42.801998	27.950001	0.9648	0.9349	128.479401	16678.9375	9.7276	0.5255	14.6204	0.6725	0.2907	8	3	6	5	53.305599	115.582901	131.903503	Pottery present	Buried
747	0.2221	0.4934	0	151.316605	3.9357	0	0.0046	23408.587891	45.2379	25.6784	0.9742	0.9462	130.333206	16366.53418	9.5485	0.6418	15.2074	0.6725	0.2874	8	3	6	5	53.396198	107.6502	136.509293	Pottery present	Buried
748	0.2221	0.4934	0	151.316605	3.9357	0	0.0046	23408.587891	45.2379	25.6784	0.9742	0.9462	130.333206	16366.53418	9.5485	0.6418	15.2074	0.6725	0.2874	8	3	6	5	53.396198	107.6502	136.509293	Pottery present	Buried
749	0.2221	0.4934	0	151.316605	3.9357	0	0.0046	23408.587891	45.2379	25.6784	0.9742	0.9462	130.333206	16366.53418	9.5485	0.6418	15.2074	0.6725	0.2874	8	3	6	5	53.396198	107.6502	136.509293	Pottery present	Buried
754	0.2221	0.4934	0	151.316605	3.9357	0	0.0046	23408.587891	45.2379	25.6784	0.9742	0.9462	130.333206	16366.53418	9.5485	0.6418	15.2074	0.6725	0.2874	8	3	6	5	53.396198	107.6502	136.509293	Pottery present	Buried
755	0.2221	0.4934	0	151.316605	3.9357	0	0.0046	23408.587891	45.2379	25.6784	0.9742	0.9462	130.333206	16366.53418	9.5485	0.6418	15.2074	0.6725	0.2874	8	3	6	5	53.396198	107.6502	136.509293	Pottery present	Buried
757	0.0671	0.4954	0	104.386597	-0.06	0	0	83967.3125	41.590401	27.193899	0.9813	0.9334	126.850197	16133.014648	10.3091	0.1613	16.391001	0.6813	0.2897	3	3	5	4	50.590099	76.5429	221.897995	Stone tools only	On surface
759	0.3351	0.4957	0	107.889	1.6155	0	-0.0013	48499.476563	43.752399	26.362801	0.9755	0.9374	128.506302	33061.9375	9.7119	0.7156	16.2528	0.6752	0.2851	3	3	5	4	52.988701	81.1492	187.970795	Pottery present	On surface
760	0.3264	0.4668	0	113.212097	7.4794	1e-04	-4e-04	18639.447266	46.9617	23.622101	0.9964	0.9577	131.996002	16579.005859	9.6431	0.879	16.140301	0.6717	0.2748	8	3	6	5	57.6735	92.316597	160.605103	Pottery present	On surface
761	0.3264	0.4668	0	113.212097	7.4794	1e-04	-4e-04	18639.447266	46.9617	23.622101	0.9964	0.9577	131.996002	16579.005859	9.6431	0.879	16.140301	0.6717	0.2748	8	3	6	5	57.6735	92.316597	160.605103	Pottery present	On surface
762	0.3264	0.4668	0	113.212097	7.4794	1e-04	-4e-04	18639.447266	46.9617	23.622101	0.9964	0.9577	131.996002	16579.005859	9.6431	0.879	16.140301	0.6717	0.2748	8	3	6	5	57.6735	92.316597	160.605103	Pottery present	On surface
763	0.3264	0.4668	0	113.212097	7.4794	1e-04	-4e-04	18639.447266	46.9617	23.622101	0.9964	0.9577	131.996002	16579.005859	9.6431	0.879	16.140301	0.6717	0.2748	8	3	6	5	57.6735	92.316597	160.605103	Pottery present	On surface
772	0.2202	0.5064	0	158.358307	0.3636	0	0.0058	78551.882813	42.801998	27.950001	0.9648	0.9349	128.479401	16678.9375	9.7276	0.5255	14.6204	0.6725	0.2907	8	3	6	5	53.305599	115.582901	131.903503	Pottery present	On surface
775	0.1568	0.3867	0	176.115204	12.7972	0	0.0047	26574.386719	54.983002	21.9963	1.0179	0.9652	135.204895	10027.961914	11.1314	0.4054	16.1539	0.67	0.2546	6	2	10	2	63.1558	122.218498	80.658096	Pottery present	Buried
780	0.2895	0.413	0	33.2537	9.5211	0	-0.0138	55028.519531	50.6357	21.8939	1.041	0.9675	133.986801	14514.154297	10.3665	0.8286	16.7906	0.6624	0.2483	8	3	6	5	61.7579	86.162697	141.618896	Pottery present	On surface
781	0.2895	0.413	0	33.2537	9.5211	0	-0.0138	55028.519531	50.6357	21.8939	1.041	0.9675	133.986801	14514.154297	10.3665	0.8286	16.7906	0.6624	0.2483	8	3	6	5	61.7579	86.162697	141.618896	Pottery present	On surface
807	0.0225	0.4109	0	205.878799	-8.6736	0	0	643476.875	44.425999	22.111099	1.0266	0.9554	125.960403	8135.605957	10.7312	0.0437	12.7216	0.6771	0.3055	6	2	10	2	61.5877	94.830002	248.536896	Stone tools only	On surface
808	0.1802	0.3774	0	88.910004	-1.5987	0	-0.0016	438191.96875	42.307598	23.3999	1.005	0.946	123.088097	9769.833008	11.6201	0.2172	13.4023	0.7058	0.2944	6	2	10	2	85.533302	146.095596	162.982697	Pottery present	Buried
816	0.145	0.3777	0	81.259804	-1.4682	0	-0.0017	379022.8125	47.555801	20.8613	1.0132	0.9592	124.6287	8590.918945	11.0663	0.1849	13.3726	0.7079	0.2894	6	2	10	2	113.697601	256.568604	180.078796	Pottery present	Buried
826	0.0731	0.2567	0	246.166306	1.0825	0	-0.0018	8107003.5	38.575802	22.3354	1.011	0.9361	117.281303	13182.410156	13.9254	0.1342	12.6722	0.6825	0.3348	6	4	2	7	91.384003	86.449303	130.713196	Pottery present	Buried
829	1.0566	0.2466	0	304.299988	-4.1573	0	-0.0025	748964.875	44.436901	20.5117	1.0285	0.9364	118.770699	66630.265625	13.098	0.7783	12.0719	0.7419	0.3589	6	4	2	7	98.382599	104.304802	154.566101	Pottery present	Buried
830	1.0566	0.2466	0	304.299988	-4.1573	0	-0.0025	748964.875	44.436901	20.5117	1.0285	0.9364	118.770699	66630.265625	13.098	0.7783	12.0719	0.7419	0.3589	6	4	2	7	98.382599	104.304802	154.566101	Pottery present	Buried
833	0.8311	0.2255	0	296.258301	3.4828	0	-0.0019	34397.660156	49.1329	15.127	1.0878	0.9727	124.787697	23812.228516	12.0394	1.5522	13.39	0.6785	0.359	6	4	2	7	72.714401	85.932198	121.819901	Pottery present	Buried
839	0.8311	0.2255	0	296.258301	3.4828	0	-0.0019	34397.660156	49.1329	15.127	1.0878	0.9727	124.787697	23812.228516	12.0394	1.5522	13.39	0.6785	0.359	6	4	2	7	72.714401	85.932198	121.819901	Pottery present	Buried
841	0.9654	0.3448	0	259.391693	0.0021	0	0.0094	141492.09375	46.056301	18.073601	1.0395	0.9396	123.170303	55037.121094	11.3049	1.0695	13.9443	0.6809	0.3142	3	3	5	4	17.220501	24.934	75.624001	Pottery present	Buried
842	0.9486	0.2573	0	260.625	-1.0346	0	0.0123	72356.234375	55.430099	14.1959	1.0745	0.963	126.046204	32279.302734	11.977	1.3215	13.8492	0.6752	0.349	6	4	2	7	20.769899	43.299099	51.892502	Pottery present	Buried
856	0.2352	0.0373	0	26.3353	-1.7805	0	-0.0042	626157.5	35.354698	10.3208	1.0481	0.9608	129.394897	9049.645508	16.6614	0.2426	12.5477	0.6832	0.3431	6	2	2	4	72.719299	81.372002	293.663605	Pottery present	Buried
857	0.2352	0.0373	0	26.3353	-1.7805	0	-0.0042	626157.5	35.354698	10.3208	1.0481	0.9608	129.394897	9049.645508	16.6614	0.2426	12.5477	0.6832	0.3431	6	2	2	4	72.719299	81.372002	293.663605	Pottery present	Buried
858	0.2352	0.0373	0	26.3353	-1.7805	0	-0.0042	626157.5	35.354698	10.3208	1.0481	0.9608	129.394897	9049.645508	16.6614	0.2426	12.5477	0.6832	0.3431	6	2	2	4	72.719299	81.372002	293.663605	Pottery present	Buried
859	0.7236	0.1558	0	270.243713	-0.9921	0	0.0071	65394.171875	48.451698	17.783701	1.0647	0.9572	121.133797	25981.773438	13.7545	1.0943	11.0926	0.6605	0.3808	6	4	2	7	75.273804	106.946899	336.9617	Stone tools only	Buried
864	0.4929	0.249	0	293.903992	0.6279	0	5e-04	456898.71875	44.2626	21.4303	1.026	0.9355	117.7939	34720.742188	13.3908	0.5912	11.8644	0.7045	0.3412	6	4	2	7	119.310898	123.278099	218.738602	Pottery present	Buried
865	0.4929	0.249	0	293.903992	0.6279	0	5e-04	456898.71875	44.2626	21.4303	1.026	0.9355	117.7939	34720.742188	13.3908	0.5912	11.8644	0.7045	0.3412	6	4	2	7	119.310898	123.278099	218.738602	Pottery present	Buried
870	0.1364	0.0699	0	324.343994	6.1304	0	-0.0035	37997.503906	60.351299	4.7411	1.1017	0.9926	135.1362	9725.389648	14.006	0.388	14.0029	0.6747	0.3583	6	2	2	4	10.9483	15.2778	23.533899	Pottery present	Buried
871	0.1056	0.2393	0	56.443901	-6.9228	0	-0.0015	2678734.75	42.333801	22.9298	1.0039	0.9349	116.207703	8368.557617	14.2466	0.097	11.5181	0.6533	0.3339	6	4	2	7	85.211502	131.656006	291.174286	Stone tools only	Buried
874	0.2591	0.1131	0	47.161098	0.9403	0	-0.0097	61248.035156	52.326302	12.2994	1.0814	0.9744	126.911301	16056.860352	14.1316	0.5856	12.3412	0.7453	0.3817	6	4	2	7	61.707199	102.525703	109.079903	Stone tools only	Buried
888	0.4061	0.0947	0	144.130997	1.6827	0	0.0075	48341.980469	50.860199	28.166	0.9469	0.9521	114.635696	29404.015625	14.7397	0.8309	12.216	0.6778	0.4262	3	3	5	4	1.5141	1.6834	6.3874	Pottery present	Buried
890	0.0428	0.1721	0	87.772903	5.9183	0	-0.0027	25401.677734	63.171001	17.1549	1.0474	0.9938	125.641098	8377.397461	11.2774	0.1692	13.7855	0.6435	0.3156	8	3	1	3	58.848499	67.6465	274.269714	Stone tools only	On surface
897	0.4241	0.1499	0	80.9161	0.7303	0	-0.0063	72909.507813	47.9897	24.681299	0.9476	0.9434	115.421799	31159.820313	14.3576	0.7052	12.3413	0.6635	0.3636	3	3	5	4	13.9355	17.1674	69.158203	Pottery present	Buried
901	0.2018	0.1966	0	127.832397	2.2517	0	0.0023	42346.796875	53.770699	20.2558	0.9783	0.9662	120.281303	12207.040039	12.6074	0.4979	11.9689	0.6602	0.3093	6	2	10	2	2.7924	3.6317	15.5014	Pottery present	Buried
902	0.2018	0.1966	0	127.832397	2.2517	0	0.0023	42346.796875	53.770699	20.2558	0.9783	0.9662	120.281303	12207.040039	12.6074	0.4979	11.9689	0.6602	0.3093	6	2	10	2	2.7924	3.6317	15.5014	Pottery present	Buried
906	0.1494	0.2253	0	143.810699	-0.7697	0	0.003	67097.53125	60.7715	18.951401	1.0097	0.9651	122.938904	12037.0625	11.4506	0.3398	15.9597	0.6815	0.2627	6	2	10	2	58.894798	81.584602	297.743713	Stone tools only	Buried
908	0.1082	0.224	0	116.201401	-0.8806	0	-0.0014	1089892.5	54.6539	19.9811	0.9951	0.966	120.6576	8407.916992	12.709	0.1593	12.5277	0.6773	0.3226	6	2	10	2	14.2334	16.678301	71.6735	Pottery present	Buried
911	0.3948	0.1629	0	90.666199	2.1877	0	-0.0048	50957.585938	52.302101	21.8393	0.9647	0.9585	118.543297	18268.640625	13.0287	0.719	12.0795	0.6565	0.3331	3	3	5	4	4.1688	6.1684	23.569	Pottery present	Buried
914	0.297	0.1956	0	109.427803	-2.9582	0	-2e-04	166940.92188	50.949001	22.8491	0.9561	0.9487	117.282898	15679.135742	13.6244	0.462	11.7735	0.6755	0.3335	3	3	5	4	3.1502	3.9601	15.5639	Pottery present	Buried
915	0.5666	0.1327	0	98.952499	-0.7818	0	-0.0031	126454.90625	45.296299	25.357599	0.9401	0.9412	115.1744	40991.550781	14.3713	0.75	11.5409	0.6669	0.36	3	3	5	4	8.7679	9.6769	46.559898	Pottery present	Buried
918	0.5505	0.1279	0	95.184898	0.8333	0	-0.0042	83717.40625	44.2477	25.0863	0.9428	0.9458	115.680801	32278.808594	14.1621	0.8146	11.1539	0.6777	0.3548	3	3	5	4	11.8895	14.3976	66.389198	Pottery present	Buried
919	0.5505	0.1279	0	95.184898	0.8333	0	-0.0042	83717.40625	44.2477	25.0863	0.9428	0.9458	115.680801	32278.808594	14.1621	0.8146	11.1539	0.6777	0.3548	3	3	5	4	11.8895	14.3976	66.389198	Pottery present	Buried
932	0.1364	0.3501	0	54.697102	-0.8418	0	-0.0031	520157.03125	40.586498	19.920401	1.0425	0.9629	124.360703	8719.089844	10.478	0.2077	15.2487	0.6906	0.3213	6	2	10	2	45.5005	70.3041	260.308685	Pottery present	Buried
940	0.3285	0.2253	0	105.995003	-2.5957	0	-0.0012	115600.00781	58.7323	18.936501	0.9956	0.9629	123.132599	19435.443359	11.0601	0.5225	16.1586	0.6944	0.268	6	2	10	2	55.204399	84.634598	292.30011	Stone tools only	On surface
941	0.7286	0.1011	0	112.989304	-1.3853	0	1e-04	215681.09375	41.775902	26.467899	0.9546	0.9517	115.693497	27969.375	13.9884	0.801	14.7306	0.6949	0.3538	3	3	5	4	24.2192	32.452301	110.4701	Pottery present	Buried
942	0.7286	0.1011	0	112.989304	-1.3853	0	1e-04	215681.09375	41.775902	26.467899	0.9546	0.9517	115.693497	27969.375	13.9884	0.801	14.7306	0.6949	0.3538	3	3	5	4	24.2192	32.452301	110.4701	Pottery present	Buried
945	5.781	0.3654	-1e-04	254.497803	-5.9053	-2e-04	-0.0666	118406.02344	50.592201	83.915398	1.1226	0.9758	396.0336	117155.58594	18.683599	4.928	24.719999	0.7379	0.312	9	3	2	5	199.9944	71.510498	312.435913	Stone tools only	On surface
946	4.6193	0.5686	2e-04	261.352905	6.6705	3e-04	-0.0798	22360.947266	53.4991	16.601299	1.2635	1.1343	471.253693	22360.945313	55.098598	6.3643	22.5154	0.7251	0.3109	9	4	2	7	205.595596	106.745499	316.078491	Stone tools only	On surface
947	2.5683	0.7741	2e-04	205.920502	15.5197	5e-04	-0.0121	13274.428711	46.674999	80.326103	1.2289	1.0913	445.539307	13264.455078	72.812897	4.7221	21.754	0.6644	0.2932	4	4	2	7	166.940903	92.441101	326.457001	Stone tools only	Buried
948	43.310299	0.4818	0	129.683197	-3.6318	-2e-04	0.0105	144932880	51.723999	174.724106	0.819	0.8391	332.335205	123222.10156	11.0774	4.2768	19.6008	0.6826	0.2829	4	3	2	5	112.702797	64.461502	172.983398	Stone tools only	Buried
957	5.5119	0.2272	-1e-04	288.294006	-3.7101	-1e-04	0.008	1258144.625	49.031898	160.951706	0.9475	0.9002	357.305115	56672.957031	15.6386	4.8501	19.2377	0.6724	0.3249	4	3	2	5	52.159599	31.104401	78.743599	Stone tools only	Buried
969	28.0348	0.6946	-1e-04	236.4617	-9.504	-1e-04	-0.0278	299662144	51.193298	193.436905	0.8242	0.8298	280.661499	65893.585938	12.4419	4.3359	22.5098	0.7262	0.3001	9	3	8	5	160.481201	75.2108	181.763	Stone tools only	Buried
978	2.2965	0.3505	-1e-04	127.217697	-6.5859	-1e-04	0.0016	213421.96875	49.9585	54.200401	1.0507	0.9718	423.927399	188157.78125	13.5323	2.4679	26.314199	0.7485	0.2652	4	3	8	5	118.288696	45.244499	268.755005	Stone tools only	On surface
1007	13.2371	0.6448	-2e-04	229.717804	-19.060699	-1e-04	0.0286	35581068	53.677399	165.578293	0.9168	0.8601	368.234314	225153.70313	9.9679	4.634	22.5832	0.7604	0.308	4	3	8	5	208.472702	116.556	385.814301	Stone tools only	Buried
1025	12.851	0.5277	-1e-04	210.943207	-10.6832	-2e-04	0.0563	9284673	58.516102	149.680695	0.9602	0.8658	325.85321	144183.45313	11.5796	6.3293	22.5499	0.778	0.3113	4	3	8	5	5.6647	2.4081	7.6203	Stone tools only	On surface
1031	0.7592	0.115	2e-04	188.731293	27.1049	3e-04	-0.005	11432.071289	51.553299	36.722698	1.1874	1.0894	485.519501	10856.380859	31.580799	1.8759	27.140699	0.7049	0.2648	9	3	8	5	183.469803	81.767899	279.677704	Stone tools only	On surface
1032	5.4435	0.4016	-1e-04	194.522598	-16.7708	-2e-04	0.0236	674265.625	56.491501	72.800697	0.9567	0.937	397.595215	454693.5	13.0154	3.928	24.7148	0.7503	0.3036	4	4	8	7	88.655998	38.869099	162.893799	Stone tools only	On surface
1053	4.5402	0.3044	-1e-04	192.064407	-3.8078	-1e-04	0.0688	1683702.75	52.248699	150.696198	0.8441	0.8771	372.367096	86769.15625	14.4098	4.1515	20.3389	0.706	0.3096	4	3	2	5	18.2894	6.746	30.8183	Stone tools only	Buried
1064	3.3206	0.2039	1e-04	242.580093	2.9055	2e-04	0.0613	30174.548828	48.262299	43.547699	1.2172	1.0804	448.866302	30174.546875	31.923201	4.7253	26.1322	0.7184	0.286	4	3	8	5	199.804306	119.576797	336.204102	Stone tools only	On surface
1065	5.637	0.2378	-1e-04	264.587311	-3.8083	-2e-04	0.0223	337865.5625	44.773602	68.439796	1.1423	1.0082	426.591705	131381.67188	16.9408	3.5774	27.191999	0.7449	0.2669	4	3	8	5	186.815796	179.312805	305.646088	Stone tools only	On surface
1097	1.1157	0.2571	1e-04	274.450989	7.4318	2e-04	0.0136	17210.994141	49.310902	143.005203	1.0311	0.943	416.460205	17210.994141	17.455	2.3797	21.6665	0.7149	0.2878	4	3	3	1	132.036697	77.166	282.844604	Stone tools only	On surface
1106	0.6612	0.1206	1e-04	215.406906	11.926	0	-0.0051	17471.066406	59.2341	81.192902	1.2243	1.052	479.313293	15580.295898	25.2271	1.4293	22.5466	0.7102	0.2705	4	3	8	5	190.996796	67.611099	348.435303	Stone tools only	On surface
1158	1.5162	0.5685	0	103.505997	-7.462	0	-7e-04	10182515	36.1567	53.776001	0.8903	0.9075	147.141998	97416.757813	13.7405	0.4434	15.8052	0.7117	0.324	6	2	10	2	76.637703	128.591095	131.165207	Pottery present	On surface
1162	1.7337	0.4447	0	143.138504	-1.3759	0	0.0148	191984.95313	42.784302	45.197701	0.8918	0.9276	153.940506	70452.609375	15.6005	1.6664	14.4901	0.7032	0.3406	6	2	10	2	80.382103	120.239197	127.327904	Pottery present	Buried
1163	1.7337	0.4447	0	143.138504	-1.3759	0	0.0148	191984.95313	42.784302	45.197701	0.8918	0.9276	153.940506	70452.609375	15.6005	1.6664	14.4901	0.7032	0.3406	6	2	10	2	80.382103	120.239197	127.327904	Pottery present	Buried
1164	1.7337	0.4447	0	143.138504	-1.3759	0	0.0148	191984.95313	42.784302	45.197701	0.8918	0.9276	153.940506	70452.609375	15.6005	1.6664	14.4901	0.7032	0.3406	6	2	10	2	80.382103	120.239197	127.327904	Pottery present	Buried
1165	1.7337	0.4447	0	143.138504	-1.3759	0	0.0148	191984.95313	42.784302	45.197701	0.8918	0.9276	153.940506	70452.609375	15.6005	1.6664	14.4901	0.7032	0.3406	6	2	10	2	80.382103	120.239197	127.327904	Pottery present	Buried
1176	1.0649	0.5047	0	100.333298	2.7717	1e-04	-0.0062	38182.324219	34.8438	42.963902	0.9024	0.927	147.369293	33139.367188	13.0049	1.7746	16.348801	0.7408	0.2675	6	2	10	2	74.551697	134.392395	127.028603	Pottery present	On surface
1177	1.0649	0.5047	0	100.333298	2.7717	1e-04	-0.0062	38182.324219	34.8438	42.963902	0.9024	0.927	147.369293	33139.367188	13.0049	1.7746	16.348801	0.7408	0.2675	6	2	10	2	74.551697	134.392395	127.028603	Pottery present	On surface
1198	1.2961	0.5243	0	208.195404	-4.8183	0	0.0197	547241.5	50.042999	13.2114	1.119	1.0594	275.759705	29772.390625	36.212799	1.5687	15.5797	0.6705	0.317	4	4	8	7	129.752304	170.734604	204.846893	Stone tools only	Buried
1217	1.9039	0.1247	0	242.020798	-2.5869	0	0.0334	73189.671875	51.593498	12.6299	1.1502	1.0047	169.019104	41075.363281	17.507	2.5091	13.4215	0.7358	0.3107	6	2	10	2	159.486603	217.266907	118.542503	Stone tools only	Buried
1221	0.401	0.4016	0	318.497711	6.0327	0	-0.0128	28384.980469	65.221802	1.5648	1.1803	1.0461	180.716797	20201.083984	24.251301	0.9004	13.4797	0.7332	0.3015	6	2	10	2	150.235306	365.512695	160.013504	Pottery present	Buried
1224	0.2014	0.4086	0	35.4091	9.0762	0	-0.009	20054.326172	61.278801	1.2753	1.1429	1.0465	177.358307	11146.451172	28.284201	0.5361	13.3392	0.7439	0.2566	6	2	10	2	26.494699	55.2533	25.480101	Pottery present	On surface
1237	0.3366	0.2079	0	222.729996	23.613199	1e-04	0.0037	11336.132813	50.1077	5.2016	1.0921	1.0335	182.290405	10736.992188	17.4326	1.0476	14.3057	0.6994	0.268	6	2	10	2	122.122002	141.947403	149.199905	Pottery present	Buried
1263	5.0223	0.3976	-1e-04	248.229706	-13.3529	-1e-04	0.012	2819349.25	59.349899	33.683998	1.015	0.9379	239.442902	190720.625	9.7216	3.1506	18.865101	0.6811	0.2875	8	4	2	7	123.740997	94.955597	205.535797	Stone tools only	On surface
1265	1.0205	0.0544	0	120.0159	-2.4522	1e-04	0.0046	176356.5625	45.8522	20.087099	0.9652	0.9559	166.956406	31140.238281	16.101601	1.7085	14.7392	0.6888	0.2738	6	2	10	2	103.810699	137.596298	140.990494	Pottery present	On surface
1267	0.3109	0.0746	0	145.940506	3.1161	0	9e-04	234868.01563	46.8251	14.7531	1.0279	0.9823	173.915298	81311.78125	13.7616	0.5459	14.6197	0.7089	0.2918	6	2	10	2	110.039398	137.977493	137.361603	Pottery present	On surface
1270	0.4544	0.1379	1e-04	82.057602	12.1689	1e-04	-0.0092	16647.367188	49.8218	19.898199	1.0172	0.986	162.231293	15831.476563	20.4196	1.2175	14.8988	0.6945	0.3003	6	2	10	2	76.128799	116.0625	145.855896	Pottery present	Buried
1280	2.752	0.1805	0	163.626495	-13.1654	-1e-04	0.0215	997550.625	51.781601	38.224998	0.8997	0.9586	235.367798	227811.20313	21.436899	2.4598	16.2827	0.6967	0.2972	6	4	11	7	30.909901	14.7619	34.6959	Pottery present	Buried
1292	0.9016	0.3814	0	171.108597	-2.0834	0	0.0257	26714.630859	59.271999	9.0428	1.1017	1.0718	274.751587	24829.652344	27.3536	1.7289	18.761101	0.6545	0.2844	6	4	2	7	125.695099	137.735703	185.468994	Stone tools only	On surface
1295	0.9219	0.2028	1e-04	40.906101	4.9929	1e-04	-0.0289	23047.439453	46.272202	37.311699	1.0144	0.9896	196.257904	22957.914063	13.1458	1.9018	17.681499	0.662	0.2808	6	2	10	2	121.473602	80.822601	136.785004	Stone tools only	Buried
1321	1.5651	0.4592	1e-04	74.8321	3.2286	2e-04	-0.0243	482863.4375	48.1208	74.559402	0.9314	0.9389	170.134903	26026.259766	13.3465	2.4734	15.0177	0.6654	0.2774	3	3	5	4	46.8965	52.067402	68.561501	Pottery present	Buried
1322	7.3267	0.6661	0	165.283295	-17.459101	0	-2e-04	570459904	44.359798	89.154701	0.8788	0.8871	155.643906	183216.4375	11.2693	0.8628	15.2087	0.6628	0.2874	3	3	5	4	18.8883	25.216499	25.851	Pottery present	On surface
1323	7.3267	0.6661	0	165.283295	-17.459101	0	-2e-04	570459904	44.359798	89.154701	0.8788	0.8871	155.643906	183216.4375	11.2693	0.8628	15.2087	0.6628	0.2874	3	3	5	4	18.8883	25.216499	25.851	Pottery present	Buried
1327	1.1187	0.2193	0	227.370193	0.3161	0	0.0234	142126.35938	50.413399	60.7631	0.9382	0.9421	177.077301	77289.46875	19.4512	1.554	15.3762	0.6579	0.309	6	2	11	3	103.9981	110.272202	138.880005	Stone tools only	On surface
1335	1.8601	0.4476	0	96.352402	1.2811	-1e-04	-0.0099	62315.371094	49.4841	77.337303	0.8965	0.929	169.263702	61573.109375	13.8761	2.4846	14.9709	0.6685	0.2655	3	3	5	4	78.352203	92.1745	112.172501	Pottery present	Buried
1361	1.9964	0.2311	0	205.983505	-0.734	0	0.0455	233176.82813	50.544998	59.1096	0.9183	0.9272	181.915604	56996.554688	11.7369	2.6901	16.935301	0.6597	0.2739	6	2	11	3	27.191999	23.084499	27.0077	Pottery present	Buried
1377	0.3483	0.3786	0	258.5047	10.0578	1e-04	0.0022	15377.979492	60.545101	4.6566	1.1773	1.0542	172.439606	12424.462891	22.3668	0.8926	13.2765	0.6932	0.3038	6	2	10	2	102.278099	142.080994	102.163399	Pottery present	On surface
1426	3.6314	0.1838	-1e-04	307.219086	-6.8154	-2e-04	-0.0137	2867069.75	51.487701	38.150902	1.0662	0.9524	221.886505	96962.617188	10.7409	3.4214	20.3575	0.6904	0.2859	6	2	1	3	119.420799	59.007702	203.111496	Pottery present	On surface
1427	1.4699	0.1119	0	175.971497	14.3185	1e-04	-8e-04	161739.23438	51.4967	25.4639	1.1398	1.0208	235.371201	14462.94043	13.2839	2.8817	18.8769	0.6665	0.2826	6	2	1	3	109.272598	54.476101	192.210999	Pottery present	On surface
1428	2.5252	0.3202	0	122.815201	-6.6025	0	0.0049	2548615	52.167301	35.491901	1.0232	0.9578	224.741592	45097.402344	10.6026	3.5296	17.871201	0.6653	0.2789	6	2	1	3	111.7332	62.1199	196.212402	Stone tools only	On surface
1441	2.4597	0.2079	-1e-04	181.281906	-6.4761	1e-04	0.0359	1799488.125	56.922401	41.232399	0.9374	0.9759	212.750107	50377.832031	18.7246	2.4608	18.3491	0.675	0.2997	6	2	11	3	133.148605	74.530197	165.948502	Pottery present	On surface
1489	0.949	0.5131	0	123.126701	-0.181	0	0.0059	59224.664063	43.137798	38.980598	0.9011	0.9253	145.587402	51772.292969	13.0627	1.5157	15.4828	0.7296	0.3418	6	2	10	2	52.189301	91.202103	107.902702	Pottery present	On surface
1490	0.949	0.5131	0	123.126701	-0.181	0	0.0059	59224.664063	43.137798	38.980598	0.9011	0.9253	145.587402	51772.292969	13.0627	1.5157	15.4828	0.7296	0.3418	6	2	10	2	52.189301	91.202103	107.902702	Pottery present	On surface
1509	2.0215	0.166	1e-04	126.583	9.2185	2e-04	0.0234	15906.691406	52.118698	22.001301	1.0539	1.0244	243.741104	15713.640625	15.4419	3.6437	18.764799	0.6989	0.2894	6	2	1	3	132.654404	56.204399	238.175903	Pottery present	Buried
1510	0.78	0.2139	1e-04	193.993805	18.1366	0	0.0115	13146.396484	54.976799	14.0125	1.0948	1.049	253.858597	10491.258789	18.636	1.4408	17.172701	0.702	0.3046	6	2	1	3	126.687202	53.326401	228.206406	Pottery present	On surface
1511	0.78	0.2139	1e-04	193.993805	18.1366	0	0.0115	13146.396484	54.976799	14.0125	1.0948	1.049	253.858597	10491.258789	18.636	1.4408	17.172701	0.702	0.3046	6	2	1	3	126.687202	53.326401	228.206406	Pottery present	On surface
1512	0.78	0.2139	1e-04	193.993805	18.1366	0	0.0115	13146.396484	54.976799	14.0125	1.0948	1.049	253.858597	10491.258789	18.636	1.4408	17.172701	0.702	0.3046	6	2	1	3	126.687202	53.326401	228.206406	Pottery present	On surface
1519	1.2831	0.2152	2e-04	149.154602	26.0903	3e-04	-0.0231	10993.858398	50.709499	18.6882	1.1625	1.0534	242.464493	10991.648438	21.436899	2.7441	19.4678	0.7004	0.2765	6	2	1	3	131.747604	65.039902	221.366394	Stone tools only	On surface
1520	2.8354	0.3813	0	109.3116	-4.9055	2e-04	-0.0092	2419132.25	54.028198	42.7505	0.9315	0.9471	213.188507	33821.507813	11.141	3.4589	19.1173	0.6953	0.2659	6	2	1	3	132.395294	67.351196	217.862595	Pottery present	On surface
1524	3.4016	0.2145	-1e-04	138.094604	-20.700899	0	-0.005	4733384	50.335499	41.409199	0.9581	0.9388	219.6035	56154.632813	12.2724	2.2908	20.176901	0.6973	0.2892	6	2	1	3	125.382797	59.568802	220.975296	Stone tools only	On surface
1526	4.2572	0.2388	-1e-04	221.169403	-14.9665	0	-0.0067	6019220	52.877499	41.641899	1.0142	0.9408	216.901596	41402.542969	10.382	2.4834	20.487101	0.7021	0.2711	6	2	1	3	123.921097	61.582401	198.229401	Pottery present	On surface
1531	2.2683	0.1313	0	187.266006	-1.3821	0	0.0498	58901.003906	59.396599	35.9221	0.9614	1.0019	258.201996	55570.808594	22.7411	3.0173	18.842899	0.6921	0.3194	3	3	2	4	139.141495	87.114998	201.909103	Pottery present	On surface
1533	2.2996	0.1183	0	71.963402	-2.7364	1e-04	-0.0347	85016.039063	55.77	34.0938	0.9785	1.0003	261.433105	68598.4375	16.5632	3.2537	17.724899	0.6761	0.347	3	3	2	4	150.504105	87.284599	197.632294	Stone tools only	On surface
1551	2.113	0.2299	-1e-04	321.437195	-4.2843	0	-0.0374	76169.976563	42.5564	47.1003	1.0531	0.9618	184.347198	69164.265625	10.9877	2.4372	17.5748	0.6482	0.2997	6	2	11	3	86.1446	143.367203	98.565201	Pottery present	Buried
1554	1.0308	0.2911	0	210.472595	4.2689	0	0.0317	24156.164063	50.854099	33.908901	0.9673	1.0135	204.381607	22200.613281	21.2638	1.9711	15.9715	0.6629	0.2782	6	2	11	3	116.235199	168.138596	121.210899	Pottery present	Buried
1562	0.7701	0.522	0	130.324402	-0.9812	0	0.0063	138567.23438	48.083099	36.014702	0.9367	0.9308	138.428406	27992.923828	11.6012	1.09	12.9664	0.7052	0.311	6	2	10	2	42.091099	101.429901	73.645897	Pottery present	Buried
1563	0.0846	0.4509	0	125.155899	7.8185	0	-0.001	123336.60938	48.7976	32.103298	0.9795	0.9518	141.5466	9067.292969	12.6503	0.198	13.7686	0.7093	0.3135	6	2	10	2	61.326302	117.508797	108.111198	Stone tools only	Buried
1565	1.8452	0.2189	1e-04	102.827599	4.1377	1e-04	-0.0086	231272.5	51.0923	32.594299	0.9801	0.9716	241.722702	39867.390625	12.6438	2.904	16.9939	0.6891	0.3089	3	3	2	4	127.5457	93.5103	245.941193	Stone tools only	On surface
1566	3.0206	0.3106	-1e-04	93.405197	-5.4895	-2e-04	-0.0125	649207	50.644299	37.666698	0.9382	0.9414	237.843002	171134.125	11.7418	2.5908	17.408701	0.686	0.3172	3	3	2	4	126.029602	100.813103	243.092194	Stone tools only	On surface
1572	9.3318	0.3689	-1e-04	111.951401	-0.4457	-1e-04	-0.0055	99717.53125	44.456902	78.093498	0.8333	0.9344	187.084106	98936.179688	22.4758	7.3655	19.1173	0.6609	0.2585	3	3	5	4	170.065201	71.075104	188.421906	Stone tools only	On surface
1600	1.5878	0.313	0	187.166306	1.2618	1e-04	0.0441	25112.636719	55.354301	8.8855	1.1202	1.0465	243.316406	22645.488281	22.615299	2.6796	17.194099	0.6878	0.2893	6	2	1	3	137.865295	146.212204	182.403305	Pottery present	Buried
1607	3.9212	0.2131	1e-04	266.546509	3.4186	3e-04	0.0367	35124.640625	51.223	20.898701	1.1984	1.0242	226.701706	34950.6875	18.607599	4.987	18.077999	0.6756	0.2839	6	2	1	3	145.268005	129.044495	228.822906	Stone tools only	On surface
1609	1.1348	0.3842	1e-04	225.054001	23.825199	4e-04	0.0142	11357.386719	53.3316	10.2815	1.1967	1.0671	225.865997	11357.386719	31.372299	2.6508	19.909201	0.6782	0.2781	6	2	1	3	130.028397	84.380997	210.678299	Stone tools only	Buried
1630	0.5196	0.041	0	157.872803	5.4163	1e-04	0.0131	15323.597656	48.540798	16.333	1.0378	1.0087	183.505005	12871.27832	13.9689	1.3136	13.0565	0.6865	0.2932	6	2	10	2	149.163406	195.048904	189.175903	Pottery present	Buried
1632	0.2986	0.047	0	144.628204	4.3767	0	0.0013	31173.298828	56.382999	8.8173	1.0561	1.0096	186.334702	23172.572266	13.3925	0.6599	13.6446	0.7078	0.2683	6	2	10	2	128.187393	198.193497	179.100006	Pottery present	Buried
1633	0.2986	0.047	0	144.628204	4.3767	0	0.0013	31173.298828	56.382999	8.8173	1.0561	1.0096	186.334702	23172.572266	13.3925	0.6599	13.6446	0.7078	0.2683	6	2	10	2	128.187393	198.193497	179.100006	Pottery present	Buried
1695	1.736	0.3862	0	145.960495	2.8838	1e-04	-0.0437	33958.914063	52.170601	60.358898	1.1106	0.9748	195.064194	33933.226563	14.5974	2.7005	18.0273	0.6752	0.3169	6	2	2	4	104.711304	60.657101	125.416801	Stone tools only	On surface
1696	3.4117	0.4091	0	221.368195	-7.1349	0	0.0121	954768.125	59.472099	12.0813	1.2113	1.0532	255.394897	36431.246094	30.924101	2.4091	19.669901	0.6786	0.2741	6	2	1	3	151.172394	58.599701	201.557602	Stone tools only	Buried
1701	0.5618	0.2535	0	233.015701	-0.18	0	0.003	208546.51563	53	29.8724	1.134	0.9811	181.468094	87043.570313	31.1591	0.8019	15.4628	0.6719	0.2953	6	2	2	4	31.559799	15.8877	56.7729	Pottery present	Buried
1714	0.3765	0.3696	0	104.9403	4.9505	0	-0.0011	19923.851563	43.896599	30.2735	0.967	0.9632	152.692093	12772.71875	15.6054	0.8843	15.3236	0.7053	0.3299	6	2	10	2	57.543701	113.450798	126.564201	Pottery present	Buried
1715	0.3765	0.3696	0	104.9403	4.9505	0	-0.0011	19923.851563	43.896599	30.2735	0.967	0.9632	152.692093	12772.71875	15.6054	0.8843	15.3236	0.7053	0.3299	6	2	10	2	57.543701	113.450798	126.564201	Pottery present	Buried
1716	0.3765	0.3696	0	104.9403	4.9505	0	-0.0011	19923.851563	43.896599	30.2735	0.967	0.9632	152.692093	12772.71875	15.6054	0.8843	15.3236	0.7053	0.3299	6	2	10	2	57.543701	113.450798	126.564201	Pottery present	Buried
1717	0.3765	0.3696	0	104.9403	4.9505	0	-0.0011	19923.851563	43.896599	30.2735	0.967	0.9632	152.692093	12772.71875	15.6054	0.8843	15.3236	0.7053	0.3299	6	2	10	2	57.543701	113.450798	126.564201	Pottery present	Buried
1718	0.5689	0.3972	0	147.4272	5.7106	0	0.0054	17768.791016	43.780399	30.9762	0.9572	0.9639	151.413696	13752.617188	14.57	1.27	15.2939	0.7057	0.3251	6	2	10	2	53.914101	129.033997	122.832497	Pottery present	Buried
1735	2.2713	0.2094	1e-04	253.692596	4.6051	3e-04	0.0343	22594.902344	52.148102	32.069801	1.1166	0.9757	242.129196	22230.900391	12.0643	3.9856	17.127501	0.6931	0.3134	3	3	2	4	125.602997	118.023102	235.096207	Stone tools only	Buried
1736	1.8765	0.1419	1e-04	232.966904	4.4434	2e-04	0.051	16346.420898	52.530399	16.9044	1.1144	1.0371	253.503296	16226.611328	15.6047	3.4619	17.0835	0.6968	0.2991	3	3	2	4	133.818604	71.695702	235.276001	Stone tools only	On surface
1737	2.2706	0.1042	-1e-04	228.883301	-5.4604	-1e-04	0.0441	69276.734375	56.7048	15.7569	1.1001	1.0121	254.854996	63466.210938	15.8221	2.9443	17.3673	0.6977	0.3051	3	3	2	4	142.033493	66.483101	224.500595	Stone tools only	On surface
1739	0.4598	0.1596	0	210.871002	10.7109	0	0.0124	15249.501953	62.001598	2.999	1.1542	1.0696	266.443512	13452.21875	20.7535	1.1397	18.0154	0.6877	0.303	3	3	2	4	125.522598	63.209499	212.080902	Pottery present	Buried
1749	2.83	0.0635	1e-04	132.909393	3.1548	1e-04	0.0109	250271.35938	50.267101	66.844299	0.8971	0.9856	192.507507	35466.621094	28.533199	2.3484	17.188499	0.676	0.2968	3	3	5	4	164.305603	86.536903	168.902802	Stone tools only	On surface
1754	5.5799	0.418	0	135.974899	0.6686	2e-04	0.0405	109754.50781	44.151299	85.105301	0.8413	0.9312	177.695999	107904.57031	18.164499	5.3563	18.969999	0.6787	0.2726	3	3	5	4	162.646103	82.592697	180.801804	Pottery present	On surface
1755	5.5799	0.418	0	135.974899	0.6686	2e-04	0.0405	109754.50781	44.151299	85.105301	0.8413	0.9312	177.695999	107904.57031	18.164499	5.3563	18.969999	0.6787	0.2726	3	3	5	4	162.646103	82.592697	180.801804	Pottery present	On surface
1762	1.3681	0.3431	0	208.902802	-6.8734	-1e-04	-0.0161	146717.17188	57.906601	7.8716	1.1853	1.0566	284.266815	69192.125	23.3064	1.615	20.165199	0.6657	0.3002	3	3	2	4	129.842606	71.870201	191.047501	Stone tools only	On surface
1765	3.4298	0.581	-1e-04	115.682701	-7.2084	1e-04	0.0075	684399	40.942402	98.1175	0.8475	0.8744	178.390198	264242.09375	15.7619	2.8569	19.629	0.6736	0.3184	6	2	11	3	201.280304	112.6148	141.182602	Pottery present	On surface
1766	3.4298	0.581	-1e-04	115.682701	-7.2084	1e-04	0.0075	684399	40.942402	98.1175	0.8475	0.8744	178.390198	264242.09375	15.7619	2.8569	19.629	0.6736	0.3184	6	2	11	3	201.280304	112.6148	141.182602	Pottery present	On surface
1767	3.4298	0.581	-1e-04	115.682701	-7.2084	1e-04	0.0075	684399	40.942402	98.1175	0.8475	0.8744	178.390198	264242.09375	15.7619	2.8569	19.629	0.6736	0.3184	6	2	11	3	201.280304	112.6148	141.182602	Stone tools only	On surface
1768	5.0696	0.231	2e-04	189.343399	6.3796	4e-04	0.1124	21328.560547	42	76.643402	0.8666	0.9372	197.102203	21142.146484	23.318001	7.3175	19.117599	0.6771	0.3227	6	2	11	3	195.301804	130.070602	138.021896	Pottery present	On surface
1771	9.7731	0.4437	3e-04	145.856903	5.1274	4e-04	0.119	22080.835938	46.956699	49.444401	0.8877	1.0236	233.970795	22021.71875	50.1287	11.3208	18.8876	0.6844	0.2582	6	2	11	3	199.624298	96.7314	190.373703	Stone tools only	On surface
1777	10.3471	0.7204	-2e-04	163.011902	-21.0028	-2e-04	0.0208	12874124	52.471401	90.222801	0.9029	0.8689	189.260498	367648.90625	10.5041	3.8953	18.7297	0.6433	0.3071	6	4	2	7	204.710007	156.505096	194.145294	Pottery present	On surface
1779	6.2222	0.2202	-1e-04	98.506798	-3.6361	-2e-04	-0.02	128493.75781	52.881001	47.903999	0.9441	0.9821	232.128494	89955.601563	26.854099	5.4568	19.7136	0.6786	0.2753	6	4	2	7	185.855103	115.8339	195.3703	Pottery present	On surface
1780	6.2222	0.2202	-1e-04	98.506798	-3.6361	-2e-04	-0.02	128493.75781	52.881001	47.903999	0.9441	0.9821	232.128494	89955.601563	26.854099	5.4568	19.7136	0.6786	0.2753	6	4	2	7	185.855103	115.8339	195.3703	Pottery present	On surface
1785	8.5373	0.5717	-2e-04	245.323303	-13.4197	-3e-04	-0.0131	14389253	49.216801	88.095497	0.9378	0.8992	187.176895	66649.390625	11.9063	4.612	17.4886	0.6641	0.2879	6	4	2	7	187.687103	119.238297	186.690308	Pottery present	On surface
1789	0.2201	0.0857	0	105.579697	15.7408	1e-04	-0.0082	12182.741211	54.930801	9.1461	1.056	0.9934	167.386902	9982.948242	22.0399	0.6984	16.4687	0.6509	0.2968	6	2	10	2	82.772697	124.0345	144.336594	Pottery present	Buried
1793	1.3649	0.4455	0	242.300995	3.1638	0	-0.0292	35349.789063	56.486099	6.3146	1.2102	1.0485	237.805298	34448.59375	28.715401	2.3174	16.697201	0.6955	0.2978	6	2	1	3	124.9552	65.017197	200.712601	Pottery present	Buried
1812	7.3646	0.2534	1e-04	190.129395	1.1548	1e-04	0.1278	44057.398438	51.136501	64.980499	0.9719	0.9901	244.9729	43824.894531	34.855598	7.8024	17.1378	0.6877	0.298	7	4	9	7	192.1698	152.572693	215.637497	Pottery present	On surface
1815	2.0623	0.0837	0	134.2733	-1.8764	0	0.0143	144272.53125	50.170799	26.680099	1.027	1.0248	273.195496	101483.11719	17.699699	2.0389	18.837299	0.6697	0.3193	4	4	8	7	131.110504	117.236504	203.283493	Stone tools only	On surface
1819	0.5752	0.2838	0	189.759003	3.754	0	0.01	30071.134766	55.530102	21.1297	1.1764	1.062	281.394897	27192.40625	24.415199	1.2713	15.4782	0.663	0.3327	7	4	9	7	141.916595	85.207298	222.086807	Stone tools only	On surface
1823	0.8486	0.3796	0	147.666397	2.0216	0	0.0171	28605.472656	53.644001	10.9227	1.1072	1.0796	286.880096	27094.140625	28.0184	1.6883	17.2535	0.6488	0.2976	4	4	8	7	132.745697	133.394501	219.337097	Pottery present	Buried
1827	1.6788	0.2888	0	240.296494	-2.4791	2e-04	0.0356	35703.757813	53.954899	21.3958	1.1754	1.0515	276.226288	34029.046875	30.181	2.7313	17.980499	0.6664	0.2913	4	4	8	7	144.789093	87.728996	211.337296	Pottery present	On surface
1833	1.6349	0.4804	0	252.515198	0.3745	-2e-04	0.0169	85666.5	53.576	18.275801	1.1595	1.0553	278.049011	65989.492188	42.819199	2.0265	18.317101	0.6667	0.2891	4	4	8	7	132.521896	104.749901	212.858902	Stone tools only	On surface
1838	0.8173	0.617	0	323.456696	-2.0658	0	-0.0167	41362.976563	52.724602	13.2537	1.1858	1.0651	280.27829	30043.882813	51.769699	1.4841	18.197599	0.6669	0.2753	4	4	8	7	128.980804	147.723907	207.482803	Stone tools only	On surface
1840	3.5439	0.3067	0	129.699295	3.5698	-1e-04	-0.0082	73754.492188	57.118801	45.271801	1.1361	1.0244	254.743195	70241.585938	37.9459	4.8295	16.908001	0.6937	0.3449	7	4	9	7	186.285004	170.595703	197.866196	Pottery present	On surface
1845	0.1774	0.0317	0	49.141102	5.5812	0	-0.0071	23424.382813	53.684799	10.2065	1.1196	0.9918	175.118103	15226.912109	15.8348	0.5236	13.7548	0.6716	0.3374	6	2	2	4	101.668701	111.356102	291.824097	Pottery present	Buried
1869	0.4902	0.3169	0	255.440308	2.6573	0	0.0097	107606.92188	52.004601	36.507702	1.0792	0.9852	186.449799	18551.980469	26.784401	0.9429	16.5198	0.6679	0.2532	6	2	11	3	14.6492	35.5056	19.881599	Pottery present	Buried
1875	1.0671	0.188	1e-04	322.630188	6.9817	1e-04	-0.023	20538.167969	50.859402	37.993198	1.0606	0.9877	181.844101	18985.761719	21.9685	2.1684	15.7544	0.6574	0.2569	6	2	10	2	7.8846	17.8787	11.9668	Pottery present	Buried
1878	1.0993	0.2747	0	318.139893	-8.1221	0	-0.017	197667.1875	47.270901	40.058701	1.045	0.9715	187.187698	62970.109375	23.409401	1.2624	17.7687	0.661	0.2832	6	2	11	3	61.3951	151.038696	83.267303	Stone tools only	Buried
1900	0.9321	0.5734	0	295.55719	1.5752	0	-9e-04	264224.9375	35.311901	38.5284	1.0423	0.9288	142.885406	43728.957031	10.683	0.9382	20.3207	0.7127	0.2271	6	2	2	4	50.560101	142.265106	134.412094	Pottery present	Buried
1931	0.8869	0.073	1e-04	149.443497	9.1442	1e-04	-0.0259	20282.076172	42.105598	34.824001	1.1292	1.0146	192.042892	19994.148438	15.5272	1.8747	19.2649	0.6699	0.3065	6	2	11	3	76.698097	182.742294	100.617699	Pottery present	Buried
1945	6.2734	0.3327	1e-04	161.632294	3.1616	3e-04	0.0811	44581.628906	44.956001	61.637501	0.927	1.0023	229.454407	44281.460938	48.290401	8.0982	16.571899	0.644	0.3292	6	2	11	3	159.967499	147.420898	157.116699	Stone tools only	On surface
1947	1.7723	0.6876	1e-04	165.0056	7.5967	1e-04	0.0291	128687696	37.679298	125.218002	0.8405	0.8702	169.495193	23028.845703	13.0957	2.3813	16.4853	0.6766	0.3101	3	3	5	4	93.803802	134.723007	127.626602	Pottery present	Buried
1958	3.5949	0.3073	0	235.415894	0.3222	1e-04	0.0418	4064596	53.674599	42.212502	1.0635	0.9552	207.852905	36838.703125	13.9641	3.9108	17.6271	0.6822	0.2767	6	2	1	3	92.086098	55.222401	156.1492	Pottery present	On surface
1964	2.4041	0.399	0	114.160896	-14.5253	-1e-04	0.003	10949369	55.591702	47.8279	0.906	0.9121	156.887299	153288.42188	14.0657	1.366	15.8279	0.664	0.3254	6	2	10	2	89.366302	127.380203	137.841599	Pottery present	On surface
1966	0.6927	0.4231	1e-04	97.115997	8.519	1e-04	-0.0051	25936.207031	44.6604	47.666401	0.9433	0.9541	160.315399	22770.908203	15.0366	1.4449	15.4707	0.6722	0.2954	6	2	10	2	90.115501	117.269798	139.477798	Pottery present	Buried
1967	0.6927	0.4231	1e-04	97.115997	8.519	1e-04	-0.0051	25936.207031	44.6604	47.666401	0.9433	0.9541	160.315399	22770.908203	15.0366	1.4449	15.4707	0.6722	0.2954	6	2	10	2	90.115501	117.269798	139.477798	Pottery present	Buried
1975	0.9312	0.5824	0	90.0979	0.0604	0	-0.0031	3452348	34.896702	55.757099	0.8999	0.9113	147.289001	32783.460938	13.4066	0.4647	16.755199	0.7097	0.3156	6	2	10	2	80.8992	156.448105	138.289993	Pottery present	Buried
1976	0.9312	0.5824	0	90.0979	0.0604	0	-0.0031	3452348	34.896702	55.757099	0.8999	0.9113	147.289001	32783.460938	13.4066	0.4647	16.755199	0.7097	0.3156	6	2	10	2	80.8992	156.448105	138.289993	Pottery present	Buried
1977	0.5959	0.5254	0	114.033203	-1.0566	0	0.001	107121.42969	34.121201	47.760101	0.9022	0.9184	147.197006	58470.488281	14.4358	0.8432	14.8222	0.7264	0.2798	6	2	10	2	64.344299	130.621002	112.0084	Pottery present	Buried
1984	0.4821	0.6076	0	122.590897	-0.496	0	0.0022	5707966.5	36.1269	63.0784	0.8911	0.9036	148.531494	66898	12.6785	0.7534	16.210199	0.7012	0.3139	3	3	5	4	89.465797	132.046204	133.515793	Pottery present	Buried
1997	8.5136	0.5035	0	213.927795	-4.9011	0	-0.0201	7010809.5	46.2243	80.033997	0.9892	0.9196	162.138397	149049.375	12.3268	2.7422	16.5494	0.6567	0.3314	3	3	5	4	2.3229	1.5191	3.0123	Pottery present	Buried
2005	10.9634	0.406	-1e-04	233.641296	-6.5441	-1e-04	-0.043	893573.5625	45.317299	63.652901	1.088	0.9538	172.752899	457274.5625	17.485001	4.9795	17.935101	0.7068	0.3075	3	3	5	4	36.5919	32.747002	37.873001	Pottery present	Buried
2012	3.6531	0.674	0	146.613907	-4.3899	1e-04	-0.0066	883722368	41.496601	87.628799	0.9042	0.9017	156.616501	13937.197266	11.3889	0.6808	16.149799	0.6496	0.3274	3	3	5	4	9.694	10.3581	11.7285	Stone tools only	On surface
2016	3.6748	0.6287	0	160.070404	-6.8346	0	0.0136	10114732	44.611801	85.348396	0.8778	0.8925	158.018799	145479.96875	11.882	1.1608	15.288	0.6618	0.2878	3	3	5	4	22.2616	26.763	31.2822	Pottery present	Buried
2017	3.6748	0.6287	0	160.070404	-6.8346	0	0.0136	10114732	44.611801	85.348396	0.8778	0.8925	158.018799	145479.96875	11.882	1.1608	15.288	0.6618	0.2878	3	3	5	4	22.2616	26.763	31.2822	Pottery present	Buried
2024	2.1007	0.4765	1e-04	287.006012	6.0311	1e-04	-0.0347	277719.21875	45.8167	76.8536	1.0475	0.9554	168.401794	26387.400391	13.6321	3.3578	16.2924	0.638	0.3376	3	3	5	4	19.139	19.0856	19.804501	Stone tools only	Buried
2025	3.6531	0.674	0	146.613907	-4.3899	1e-04	-0.0066	883722368	41.496601	87.628799	0.9042	0.9017	156.616501	13937.197266	11.3889	0.6808	16.149799	0.6496	0.3274	3	3	5	4	9.694	10.3581	11.7285	Stone tools only	Buried
2044	5.3217	0.3769	-1e-04	190.127808	-16.191999	-2e-04	0.0268	1651058.75	51.6404	38.5214	1.072	0.9217	213.617401	294869.78125	10.634	3.4574	17.567699	0.6839	0.3015	6	2	1	3	148.182297	86.304703	213.447601	Stone tools only	On surface
2045	4.9138	0.3984	-1e-04	245.253494	-13.6953	1e-04	-0.0107	4103661.5	51.823601	42.193699	1.0811	0.9207	209.696793	410227.71875	10.3021	3.367	17.8927	0.6774	0.2913	6	2	1	3	136.880707	100.927597	226.444305	Stone tools only	On surface
2046	1.8771	0.0607	-1e-04	247.1082	-9.3961	0	0.011	393949.34375	48.8064	25.502701	1.1488	0.9821	230.102005	90088.984375	12.0363	2.3557	16.7733	0.6736	0.2738	6	2	1	3	128.404694	74.807899	187.111404	Pottery present	On surface
2047	2.745	0.0372	-1e-04	207.8974	-6.0906	-1e-04	-0.0103	578853.375	55.256699	19.679701	1.18	0.9932	239.835205	157826.57813	13.0159	1.9876	17.8013	0.6993	0.2706	6	2	1	3	132.290405	62.882198	199.538803	Stone tools only	On surface
2048	2.567	0.1473	0	270.248108	-3.0749	-1e-04	0.0159	1325855.875	52.523998	30.1255	1.1624	0.9814	227.809692	28245.71875	11.8021	3.1588	18.5734	0.6722	0.2817	6	2	1	3	123.295502	72.726997	198.367401	Pottery present	On surface
2052	0.4065	0.2229	0	117.062401	9.8016	0	0.0047	21251.976563	53.5695	27.3207	1.0765	0.9826	188.514694	15290.615234	19.669399	0.9631	15.976	0.6609	0.2716	6	2	11	3	78.8377	58.445202	179.981506	Pottery present	Buried
2053	0.394	0.1778	0	25.3832	7.307	0	-0.0158	23174.833984	54.033798	25.771799	1.1045	0.9834	187.831406	16989.376953	20.416	0.9243	15.8225	0.6599	0.2824	6	2	11	3	96.5354	68.063904	227.609802	Pottery present	Buried
2064	0.4216	0.1246	0	28.7673	-2.1651	0	-0.0103	183700.15625	44.931599	24.5821	1.0829	0.9762	184.7612	60527.019531	13.8529	0.6011	16.339899	0.7055	0.2694	6	2	2	4	112.317802	83.384598	280.164612	Stone tools only	Buried
2065	0.4216	0.1246	0	28.7673	-2.1651	0	-0.0103	183700.15625	44.931599	24.5821	1.0829	0.9762	184.7612	60527.019531	13.8529	0.6011	16.339899	0.7055	0.2694	6	2	2	4	112.317802	83.384598	280.164612	Stone tools only	Buried
2067	1.3595	0.0987	0	78.113602	-7.2606	-1e-04	-0.0099	651219	50.215302	21.823601	1.0744	0.9752	185.769608	82823.507813	14.7248	0.9675	14.338	0.7198	0.315	6	2	2	4	48.3069	27.941999	117.877197	Pottery present	On surface
2085	2.2563	0.5167	-1e-04	329.792206	-5.9502	0	-0.0121	1019723.875	29.314301	40.967201	1.0709	0.9334	174.546906	478667.8125	12.3123	1.2878	14.3117	0.694	0.3281	6	2	2	4	3.8128	3.6549	7.8698	Stone tools only	Buried
2104	0.2303	0.1005	0	70.407898	-1.6569	0	-0.0053	286266	46.958801	21.572001	1.0205	0.9518	160.167999	13916.373047	11.446	0.5245	16.4097	0.7084	0.2835	6	2	2	4	66.942902	90.137802	202.499603	Stone tools only	Buried
2111	1.5814	0.1752	0	326.124786	2.6936	0	-0.0351	25750.089844	54.6824	20.7558	1.1387	1.001	181.503204	16393.347656	13.0131	2.4674	14.9907	0.7172	0.3457	6	4	2	7	50.477699	42.5564	144.767105	Pottery present	Buried
2113	1.4336	0.3302	0	87.752602	-7.2189	0	-0.0154	736321.75	52.4506	25.8062	1.0703	0.9662	178.191803	68694.820313	11.3927	1.3606	14.3319	0.7271	0.3241	6	2	2	4	52.6576	35.710999	129.414307	Stone tools only	On surface
2116	1.1225	0.424	0	48.0378	-0.989	1e-04	-0.0261	221978.65625	51.456402	27.9289	1.0689	0.9646	174.150604	43417.039063	10.0932	1.653	14.1743	0.727	0.3196	6	2	2	4	64.961098	41.736599	156.4758	Stone tools only	On surface
2120	0.2292	0.2447	0	231.577698	7.4343	0	0.0092	20147.716797	52.117001	23.8055	1.1058	0.9783	184.483398	14406.78418	19.2248	0.6742	15.7937	0.6688	0.2939	6	2	2	4	79.834602	57.8172	223.615204	Pottery present	Buried
2126	1.8878	0.4688	2e-04	205.145096	11.2969	4e-04	0.0548	14391.15625	55.782101	53.959202	1.1525	1.0354	260.783386	14048.660156	43.634499	3.7719	19.8501	0.6901	0.3364	10	3	4	1	90.166496	65.438103	139.637604	Stone tools only	On surface
2137	4.9848	0.1353	0	191.560303	0.0017	0	0.0921	44928.460938	52.338299	73.729698	1.003	0.9299	249.173996	44244.367188	22.652399	6.0268	20.307301	0.6459	0.2981	4	3	8	5	194.080704	113.3106	239.924805	Stone tools only	Buried
2148	4.8991	0.4259	-1e-04	161.257904	-6.5464	0	0.0444	722402.25	45.449001	91.519897	0.8529	0.8834	223.2052	60005.191406	12.1065	3.5356	17.804001	0.6619	0.3033	3	3	2	4	122.339104	90.883202	166.303604	Pottery present	Buried
2149	4.8991	0.4259	-1e-04	161.257904	-6.5464	0	0.0444	722402.25	45.449001	91.519897	0.8529	0.8834	223.2052	60005.191406	12.1065	3.5356	17.804001	0.6619	0.3033	3	3	2	4	122.339104	90.883202	166.303604	Pottery present	Buried
2151	7.0014	0.1858	-2e-04	134.282394	-8.1352	0	0.0204	1167236.5	47.626202	77.980797	0.8822	0.911	236.755005	70458.632813	16.2628	3.8008	17.845301	0.6549	0.3068	3	3	2	4	117.542999	92.2061	161.9384	Pottery present	On surface
2152	7.0014	0.1858	-2e-04	134.282394	-8.1352	0	0.0204	1167236.5	47.626202	77.980797	0.8822	0.911	236.755005	70458.632813	16.2628	3.8008	17.845301	0.6549	0.3068	3	3	2	4	117.542999	92.2061	161.9384	Pottery present	On surface
2154	7.0014	0.1858	-2e-04	134.282394	-8.1352	0	0.0204	1167236.5	47.626202	77.980797	0.8822	0.911	236.755005	70458.632813	16.2628	3.8008	17.845301	0.6549	0.3068	3	3	2	4	117.542999	92.2061	161.9384	Pottery present	On surface
2159	4.4788	0.1712	-1e-04	143.522003	-7.7623	0	-0.0301	1159403.875	56.183701	69.262604	1.0259	0.9317	242.452896	61777.417969	16.620399	2.5352	19.2512	0.6743	0.2832	3	3	2	4	130.524994	119.0149	206.6884	Pottery present	On surface
2160	2.7044	0.5628	-1e-04	215.410706	-15.5982	0	0.0018	11566935	43.6656	98.887604	0.8528	0.8671	215.606003	152664.6875	11.0216	1.5605	18.0187	0.667	0.2986	3	3	2	4	138.382996	120.001297	197.504395	Pottery present	On surface
2164	4.965	0.3311	1e-04	197.173706	0.9788	0	0.0787	1601325.625	54.4118	70.940598	0.8957	0.9141	240.101105	113916.20313	12.1002	4.5714	19.2246	0.6753	0.3182	3	3	2	4	135.833893	120.064301	205.608002	Pottery present	On surface
2171	1.7452	0.0805	1e-04	142.353806	4.3063	2e-04	0.0247	40829.164063	50.4632	38.632999	1.0056	1.0276	273.937988	30558.292969	17.895599	3.0244	16.565001	0.6751	0.3426	3	3	2	4	129.842499	132.033997	197.884903	Pottery present	On surface
2178	2.9901	0.7552	2e-04	151.714706	13.1589	4e-04	0.0368	13110.884766	57.720798	10.6632	1.1229	1.1349	316.169586	12909.25	66.631897	5.1896	14.1784	0.6834	0.3526	7	1	9	6	189.390198	230.164993	231.565994	Stone tools only	On surface
2180	4.9877	0.3877	-2e-04	60.992802	-4.2798	-2e-04	-0.0892	34921.15625	56.498299	44.127701	1.1096	1.0303	278.608612	33819.859375	41.116001	6.0483	16.049601	0.6605	0.3546	7	1	9	6	194.824707	159.633606	237.194199	Stone tools only	On surface
2182	4.7555	0.3956	2e-04	222.4039	5.1138	4e-04	0.0986	24119.597656	55.046299	41.828701	1.0539	1.0575	290.106415	23686.441406	37.1991	6.535	15.478	0.6765	0.3219	7	4	9	7	159.504807	128.265503	215.3685	Stone tools only	On surface
2184	0.5468	0.6477	1e-04	68.337898	20.9254	1e-04	-0.015	12227.395508	61.333	16.128799	1.1897	1.1159	314.389587	11415.691406	53.8466	1.3508	18.644899	0.6537	0.3389	7	4	9	7	165.8284	105.040703	241.942001	Stone tools only	On surface
2197	0.9465	0.6757	0	250.187393	-3.0634	0	0.0068	808321	42.196899	126.176697	0.9911	0.8642	190.508896	329177.28125	16.0438	0.7402	19.053801	0.6975	0.3018	3	3	5	4	3.6389	4.5986	8.9172	Pottery present	Buried
2201	3.4546	0.3518	0	181.598007	-1.4214	0	0.0585	88796.671875	52.985901	64.213898	0.8865	0.9577	265.550903	68003.632813	16.189899	3.6067	13.305	0.679	0.3739	7	4	9	7	143.433197	129.287201	188.782593	Stone tools only	Buried
2203	5.9969	0.2672	1e-04	68.148697	2.0249	3e-04	-0.0834	23042.720703	45.073101	94.763702	0.8858	0.958	232.987793	22937.126953	30.2129	7.7926	18.104099	0.6832	0.3471	3	3	5	4	162.250107	128.330704	186.993805	Pottery present	On surface
2205	1.6862	0.595	0	238.874298	1.2631	0	0.0352	49340.894531	41.401001	122.408897	1.0073	0.8719	193.412201	48627.640625	16.1091	2.4366	19.4419	0.6862	0.3349	3	3	5	4	0.1869	0.2774	0.443	Stone tools only	Buried
2208	8.5524	0.2663	0	74.607101	-1.065	1e-04	-0.0767	66330.734375	45.4314	83.304199	0.9058	0.9804	246.722198	65684.070313	37.141602	7.6875	16.5889	0.6818	0.3524	3	3	5	4	116.035599	88.736298	137.222107	Stone tools only	On surface
2215	12.2367	0.4412	3e-04	83.672302	4.6881	4e-04	-0.1074	22116.296875	52.818802	59.304501	0.94	1.0271	263.567688	22116.296875	55.717499	13.1405	17.901199	0.6987	0.3211	3	3	5	4	144.728806	115.091904	154.608398	Stone tools only	On surface
2222	3.7607	0.2209	1e-04	274.404602	4.1053	1e-04	0.0268	28018.925781	43.338799	94.970901	1.1364	0.9347	220.141296	28007.244141	24.0009	5.1618	17.424999	0.6819	0.3296	10	3	4	1	0	0	0	Stone tools only	Buried
2229	2.4694	0.2999	1e-04	140.749405	5.165	2e-04	0.0377	18696.734375	52.806999	57.456699	0.9794	1.0227	275.738892	18638.369141	38.126999	3.9912	13.078	0.6814	0.3649	7	4	9	7	142.2285	119.1539	167.816193	Stone tools only	On surface
2240	5.4419	0.2547	2e-04	251.690796	4.1596	3e-04	0.0728	23748.162109	45.440498	90.744598	1.0564	0.9495	226.703598	23570.294922	25.685699	7.268	17.0676	0.697	0.3288	10	3	4	1	22.0926	20.048901	28.996	Stone tools only	Buried
2246	9.3664	0.291	1e-04	79.939796	1.6085	2e-04	-0.0822	52439.402344	44.873299	88.233704	0.8924	0.9705	240.609604	51951.921875	35.835999	9.0763	17.2866	0.6832	0.3469	3	3	5	4	120.845398	98.334198	139.184097	Stone tools only	Buried
2252	3.8645	0.0884	-1e-04	223.126602	-7.0491	0	0.0585	227610.6875	50.357399	54.469501	1.0817	0.9626	259.689514	163041.95313	22.6206	4.2392	19.084801	0.6543	0.305	10	3	4	1	98.522003	63.955399	147.815704	Stone tools only	On surface
2271	1.9884	0.2589	-1e-04	218.745499	-15.2497	-1e-04	-0.0091	1541144.75	45.146801	48.387699	0.9996	0.9496	261.44809	637350.375	20.8974	1.1072	21.0298	0.706	0.309	3	3	2	4	127.983398	193.8508	195.068802	Stone tools only	Buried
2283	2.3845	0.7157	0	275.275208	-13.3199	0	0.0013	129727400	37.013599	135.325607	0.9527	0.8578	182.466507	222852.34375	17.189301	0.4702	18.051201	0.6793	0.324	3	3	5	4	73.673599	99.0886	108.3965	Stone tools only	On surface
2284	3.624	0.6063	-2e-04	198.220306	-9.7382	-1e-04	0.0291	1009731.375	39.935699	110.180801	0.873	0.8753	203.911896	893365.125	20.273001	2.0932	18.425301	0.6697	0.3155	4	3	8	5	21.6672	26.8447	27.4883	Stone tools only	Buried
2296	2.5096	0.705	3e-04	227.307693	14.6035	2e-04	0.043	16176.914063	54.2206	5.7949	1.1905	1.1234	303.654694	15967.416016	73.592003	4.3128	14.0225	0.6726	0.3576	7	4	8	7	193.662003	170.253601	218.273697	Pottery present	On surface
2323	3.4136	0.6184	0	64.0439	3.0334	0	-0.0321	264538.875	41.882801	124.410004	0.8385	0.8868	206.607407	257255.375	18.031	2.5241	18.267099	0.6952	0.3458	3	3	5	4	4.0587	2.952	4.9268	Stone tools only	Buried
2325	4.526	0.25	0	53.794498	-4.4017	1e-04	-0.0796	185726.79688	53.481098	76.909103	0.9734	0.9698	258.631195	178763.5625	34.895199	5.5766	15.3957	0.6775	0.362	5	2	2	4	85.426201	50.180199	105.284798	Stone tools only	On surface
2327	6.3221	0.249	0	35.794998	2.6386	0	-0.1236	37938.621094	46.506199	110.636398	0.9932	0.9348	208.735397	37706.578125	22.411699	7.2346	17.851999	0.6807	0.2822	3	3	5	4	150.247894	129.976196	219.516907	Stone tools only	On surface
2340	3.1858	0.1692	-1e-04	129.088196	-1.036	-1e-04	0.0183	49930.605469	51.445	19.4536	1.0625	1.0537	300.869995	48971.566406	18.189301	4.1151	20.061199	0.6498	0.315	3	3	2	4	137.957794	61.2687	207.232895	Pottery present	Buried
2341	3.1858	0.1692	-1e-04	129.088196	-1.036	-1e-04	0.0183	49930.605469	51.445	19.4536	1.0625	1.0537	300.869995	48971.566406	18.189301	4.1151	20.061199	0.6498	0.315	3	3	2	4	137.957794	61.2687	207.232895	Pottery present	Buried
2344	1.6564	0.3601	1e-04	163.019608	11.4885	3e-04	0.0331	14291.267578	50.643101	35.405701	1.0058	1.071	281.840698	14280.185547	34.063	3.2662	16.712	0.6611	0.3343	3	3	2	4	154.636093	139.287796	214.3181	Stone tools only	On surface
2349	6.3432	0.3174	0	146.075806	1.8953	2e-04	0.0652	50886800	39.158199	120.556999	0.8703	0.9111	220.882904	27641.169922	18.691601	7.8576	18.6537	0.6819	0.3371	3	3	5	4	124.587898	127.519798	166.1866	Stone tools only	On surface
2357	2.252	0.2619	2e-04	243.191895	16.371799	2e-04	0.0375	13316.498047	51.809101	69.4907	1.1261	0.9965	252.311798	13316.498047	36.2495	3.9051	18.382999	0.6608	0.3224	4	3	8	5	184.129196	171.456497	218.072693	Stone tools only	On surface
2360	7.5851	0.412	4e-04	234.516602	10.5859	3e-04	0.1241	18317.099609	41.955299	79.908096	1.11	1.0081	247.208099	18317.099609	36.730099	10.0778	17.041901	0.6565	0.3328	4	3	8	5	150.952301	181.360397	201.384903	Stone tools only	On surface
2368	1.695	0.5089	1e-04	286.369507	8.8274	3e-04	0.0098	100030.51563	42.9981	110.644997	1.0013	0.9113	212.116104	77563.242188	16.9459	3.1207	17.2661	0.6996	0.3489	3	3	5	4	31.003401	43.4226	38.641602	Pottery present	On surface
2378	3.3772	0.5557	-1e-04	213.089493	-1.6463	-2e-04	0.0631	59599.101563	59.883301	23.0963	1.0456	1.0443	291.832397	54044.71875	56.381302	3.9216	19.3165	0.6801	0.2999	4	3	8	5	141.680099	149.329605	208.1259	Stone tools only	Buried
2379	4.8225	0.2583	1e-04	230.775406	4.6059	0	0.06	77239.148438	49.3592	53.1609	1.039	1.0177	263.506897	74240.296875	46.0415	5.0919	19.3701	0.6879	0.3027	4	3	8	5	172.784302	177.136093	185.7061	Stone tools only	On surface
2385	1.5687	0.4621	1e-04	81.431702	6.167	1e-04	-0.0326	16708.357422	57.256699	42.098	1.1177	1.0389	272.632599	16592.740234	32.675701	2.9335	19.7381	0.6831	0.2692	10	3	4	1	92.916	72.1492	125.251297	Stone tools only	On surface
2394	6.4479	0.5036	0	160.020599	-1.0559	-1e-04	0.0614	139965.76563	41.405399	87.714104	0.8359	0.9034	222.298706	138217.32813	17.9877	4.8888	17.8648	0.6668	0.3035	4	3	8	5	175.952896	126.728302	219.605606	Pottery present	Buried
2398	4.3648	0.236	1e-04	310.673889	2.2009	3e-04	-0.0348	35345.378906	47.196499	82.625	1.0602	0.9708	231.442398	35170.71875	23.4806	5.9818	17.7341	0.6755	0.3164	10	3	4	1	10.095	8.1474	13.4523	Pottery present	On surface
2400	5.0959	0.1883	0	253.673492	-0.479	-3e-04	-0.0091	104217.90625	52.249401	72.845497	1.1049	0.9713	241.435593	102808.34375	30.4617	4.804	17.8013	0.6782	0.3332	10	3	4	1	0.2345	0.1485	0.352	Stone tools only	On surface
2434	0.5455	0.6134	0	236.607498	-5.0753	0	0.0065	137310.4375	54.723801	14.5712	1.1684	1.0704	295.366608	16069.612305	50.206299	0.8029	22.439899	0.6474	0.2709	3	3	2	4	117.062599	135.768494	223.481995	Pottery present	On surface
2445	1.5103	0.2031	1e-04	153.297104	13.0763	4e-04	0.0277	12636.115234	50.358299	17.4872	1.0949	1.0825	290.243103	12565.248047	20.5345	3.2536	20.5756	0.678	0.3238	3	3	2	4	130.7388	84.101097	200.536499	Pottery present	Buried
2446	1.4415	0.1795	1e-04	181.729706	9.2488	2e-04	0.0292	28294.1875	54.798302	9.4166	1.1209	1.0852	297.907196	24557.148438	16.165899	2.7731	20.6245	0.6735	0.3077	3	3	2	4	128.503799	91.5523	215.669495	Pottery present	On surface
2448	3.1014	0.1712	0	64.366402	-0.0626	1e-04	-0.0409	594498.625	51.115799	36.271599	1.0253	0.996	273.247711	110931.73438	15.6228	3.1584	21.5091	0.6895	0.3129	3	3	2	4	129.858795	87.811699	194.930298	Pottery present	On surface
2453	13.3619	0.3349	0	61.479801	-0.6041	0	-0.1505	154646.07813	43.2449	109.0317	1.0378	0.9373	211.257797	154195.01563	24.869301	9.4215	14.9703	0.7062	0.3329	3	3	5	4	189.333405	142.820801	183.329498	Stone tools only	On surface
2457	1.895	0.4926	0	145.864105	1.9401	0	0.0289	33488.113281	61.415401	20.0972	1.106	1.065	301.039001	29372.541016	38.1535	3.0033	20.1684	0.6893	0.2908	4	3	8	5	121.772301	73.978203	188.829697	Stone tools only	Buried
2461	1.7712	0.1342	1e-04	186.557907	10.3762	1e-04	0.0256	33096.996094	56.465698	50.043499	1.0499	0.9959	274.525787	32218.484375	24.434299	2.586	21.819599	0.6745	0.3258	4	3	8	5	172.126099	104.849197	230.967697	Stone tools only	On surface
2462	1.9279	0.5896	0	226.2957	-1.1853	0	0.0391	89608.5	42.8545	119.6203	1.0205	0.8745	196.279007	85222.210938	15.8932	2.4657	19.1215	0.6883	0.3292	10	3	4	1	0.6144	0.7764	1.5055	Pottery present	Buried
2463	1.9279	0.5896	0	226.2957	-1.1853	0	0.0391	89608.5	42.8545	119.6203	1.0205	0.8745	196.279007	85222.210938	15.8932	2.4657	19.1215	0.6883	0.3292	10	3	4	1	0.6144	0.7764	1.5055	Pottery present	Buried
2464	1.9279	0.5896	0	226.2957	-1.1853	0	0.0391	89608.5	42.8545	119.6203	1.0205	0.8745	196.279007	85222.210938	15.8932	2.4657	19.1215	0.6883	0.3292	10	3	4	1	0.6144	0.7764	1.5055	Pottery present	Buried
2476	0.733	0.1797	0	179.590698	14.4338	1e-04	0.021	13223.668945	52.511101	29.188	1.1475	1.0435	285.435303	12470.210938	24.0385	1.743	18.4986	0.6702	0.2907	10	3	4	1	89.567101	44.158401	148.333496	Stone tools only	On surface
2478	3.8539	0.3384	-1e-04	294.408813	-6.0938	-2e-04	-0.0155	224005.75	52.2216	76.2202	1.0357	0.9222	237.772003	216979.42188	14.7272	3.0836	18.462299	0.6735	0.2633	10	3	4	1	139.171204	96.913101	200.020401	Stone tools only	On surface
2483	1.2121	0.2027	1e-04	170.142197	6.4216	1e-04	-0.0322	26478.78125	51.922298	36.959801	1.1665	1.0237	277.097504	25261.664063	23.462601	2.1349	19.381701	0.6774	0.2879	10	3	4	1	132.954605	66.817596	225.658005	Pottery present	Buried
2507	3.2582	0.4396	-1e-04	163.193405	-10.8188	1e-04	-0.0062	330429.46875	48.2369	83.201302	0.8672	0.9278	260.934998	148099.53125	15.8233	3.044	19.273701	0.6613	0.3126	5	2	2	4	166.9496	103.819801	202.503006	Stone tools only	On surface
2519	2.2105	0.6955	-1e-04	314.149414	-3.7372	-1e-04	-0.0077	1723762.5	36.2948	130.251404	0.8883	0.8621	200.423706	398185.3125	12.6941	1.0541	17.520201	0.6799	0.3363	3	3	5	4	13.7207	16.642099	19.1227	Stone tools only	On surface
2523	4.1084	0.5351	0	260.200714	-2.7144	0	0.0433	82161.929688	36.2878	120.360397	0.9665	0.8808	210.049194	79313.03125	15.14	4.0977	17.320601	0.6633	0.319	4	3	8	5	50.942501	58.983501	70.401703	Stone tools only	Buried
2538	0.6581	0.7181	0	98.054001	3.4301	0	-0.0039	54720804	40.771	145.261993	0.8877	0.8595	176.788605	18639.302734	15.8301	0.3975	19.2939	0.7184	0.2646	3	3	5	4	94.085899	145.265106	157.674896	Stone tools only	On surface
2559	0.6106	0.6659	1e-04	45.376701	5.8963	0	-0.0216	27998.511719	53.959599	15.634	1.2138	1.0782	403.789398	24571.226563	64.201698	1.2747	26.055099	0.6405	0.2935	9	3	8	5	160.660095	62.299801	287.962494	Stone tools only	On surface
2564	4.7317	0.6055	-1e-04	68.146301	-6.5996	-1e-04	-0.0349	393413.53125	40.429901	137.672897	0.8238	0.8837	188.464493	393234.75	14.72	3.2307	19.1084	0.6874	0.2663	7	1	8	5	139.263702	135.999298	142.986603	Stone tools only	On surface
2565	7.9894	0.3181	0	109.267799	-0.0015	0	0.0145	195574.51563	48.566502	103.275002	0.8709	0.947	225.597107	195431.15625	24.635599	8.1152	19.476299	0.6694	0.2519	7	1	8	5	164.363205	184.596802	208.304199	Stone tools only	On surface
2577	2.9102	0.1095	0	148.218994	3.1142	-1e-04	-0.0359	239585.35938	46.935398	119.718002	0.9364	0.9161	246.303497	238698.03125	25.5632	2.6917	19.868299	0.7022	0.3084	9	3	8	5	156.7117	88.556602	200.822693	Stone tools only	On surface
2589	5.4748	0.5382	-2e-04	46.398201	-10.669	-3e-04	-0.0568	591561.3125	51.0709	108.272797	0.8583	0.9106	222.755295	258828.90625	17.998301	4.1376	17.4219	0.6611	0.285	7	1	8	5	188.682495	179.645599	208.156906	Stone tools only	On surface
2590	5.4748	0.5382	-2e-04	46.398201	-10.669	-3e-04	-0.0568	591561.3125	51.0709	108.272797	0.8583	0.9106	222.755295	258828.90625	17.998301	4.1376	17.4219	0.6611	0.285	7	1	8	5	188.682495	179.645599	208.156906	Pottery present	On surface
2608	46.877701	0.5841	-1e-04	156.279999	-10.2996	-2e-04	0.024	273473888	49.4175	162.038696	0.8503	0.8455	262.730591	109664.17188	15.5536	7.6403	18.8545	0.7095	0.3628	9	4	8	7	224.910004	150.504196	268.311493	Stone tools only	Buried
2616	8.6731	0.7076	-1e-04	217.965393	-17.0072	0	0.0143	7095700	47.302898	126.235001	0.8738	0.8635	316.67749	116767.59375	9.7924	4.5735	27.2813	0.7102	0.2619	4	3	2	4	199.763199	82.456802	247.000702	Stone tools only	On surface
2621	0.5083	0.2172	1e-04	184.498703	25.1768	2e-04	0.0045	11534.097656	53.5406	23.623301	1.1273	1.0686	302.093506	10769.540039	20.310699	1.3898	23.2675	0.7047	0.2938	8	3	2	4	130.654404	75.153702	220.587601	Stone tools only	On surface
2625	27.290899	0.2526	-2e-04	214.046707	-11.7416	9e-04	-0.0261	71278048	50.9119	117.063301	1.0167	0.9047	252.772903	24900.292969	20.577801	10.3333	19.4874	0.6938	0.3129	9	4	8	7	212.212601	172.309204	258.319885	Stone tools only	Buried
2651	1.4092	0.2874	-2e-04	185.040298	-7.1629	1e-04	-0.0221	105089.16406	54.335701	39.736198	1.1508	1.0366	322.343414	38850.441406	26.7883	2.1592	19.2355	0.6393	0.3357	5	2	2	4	164.931595	133.420395	232.919601	Stone tools only	On surface
2654	2.2114	0.5899	1e-04	111.727699	4.3088	1e-04	0.0038	22826.318359	55.368198	30.8337	0.917	1.0696	321.384399	22728.541016	56.751301	3.5559	20.0228	0.6346	0.2926	7	1	8	5	165.741394	156.449402	237.100296	Stone tools only	On surface
2656	7.253	0.701	-1e-04	204.898605	-17.014099	0	-0.0075	8548522	49.661301	113.1063	0.8193	0.8606	239.513199	304467.78125	9.1549	3.9877	18.599899	0.6388	0.3128	7	4	9	7	176.182693	187.338593	222.009995	Stone tools only	On surface
2659	2.4885	0.7208	1e-04	159.510498	18.9433	6e-04	0.049	14180.728516	55.7948	10.4628	1.0558	1.1314	346.157898	13782.198242	56.6768	4.3583	20.6735	0.6551	0.2809	7	1	8	5	157.126602	100.6231	224.0354	Stone tools only	On surface
2660	0.7584	0.5807	1e-04	180.996002	13.8239	1e-04	-0.0092	14371.206055	58.850498	21.4055	1.0801	1.0898	329.713287	13755.245117	51.439098	1.7563	20.902901	0.6362	0.2795	7	1	8	5	147.431396	135.708801	235.6866	Stone tools only	On surface
2665	0.7932	0.3467	0	234.523895	-0.2399	0	-0.0204	37915.453125	59.4814	13.4027	1.1159	1.0387	286.002991	33141.371094	20.4513	1.4298	20.5326	0.6909	0.3096	3	3	2	4	98.406898	114.308701	199.688507	Stone tools only	On surface
2681	2.4487	0.6917	2e-04	165.934296	15.9718	6e-04	-0.0418	11599.856445	61.825401	11.5867	1.2032	1.1351	341.972412	11599.856445	54.3577	4.6984	17.2938	0.6214	0.2904	7	4	9	7	177.867493	104.463501	243.104507	Stone tools only	On surface
2688	1.6619	0.0849	0	290.042999	-5.8501	-1e-04	-0.0039	59850.125	56.636002	52.047501	1.1371	0.9868	283.57251	47349.113281	23.748199	2.406	21.1546	0.6631	0.3173	4	3	8	5	154.765701	116.079803	233.661102	Stone tools only	On surface
2690	1.576	0.3852	0	293.264893	0.6899	1e-04	-0.0066	18324.652344	55.535301	8.0721	1.2358	1.1038	375.444	18088.066406	25.4611	3.0968	17.0214	0.6607	0.2655	5	2	2	4	176.829803	53.4846	301.920105	Stone tools only	On surface
2701	2.553	0.6092	2e-04	126.373398	15.1368	4e-04	0.0267	15369.631836	46.9608	58.099098	1.0239	1.0509	310.318115	15369.630859	49.928501	4.7235	18.556999	0.6874	0.3174	5	2	2	4	165.3134	119.981102	245.893295	Stone tools only	Buried
2704	2.3648	0.4448	-1e-04	64.387001	-13.0556	0	-0.0255	721333.4375	42.997501	46.887199	0.9883	0.9739	344.593292	214758.20313	11.5859	1.8154	16.891701	0.6421	0.2892	5	2	2	4	141.849106	133.565796	268.386292	Stone tools only	On surface
2705	1.6135	0.0974	0	151.448303	-7.839	-2e-04	0.0198	85882.9375	51.022999	29.4333	0.9595	1.0236	359.256409	76087.984375	14.4743	2.0481	18.974199	0.6593	0.3062	5	2	2	4	133.093506	75.242599	257.934998	Stone tools only	On surface
2706	1.3697	0.0597	-1e-04	220.060593	-5.3854	-1e-04	0.0275	60986.914063	51.417	27.405001	1.0068	1.0429	360.777008	35907.058594	15.7174	1.8872	18.7957	0.6579	0.2954	5	2	2	4	115.5047	53.680698	217.048004	Stone tools only	On surface
2707	2.091	0.2264	0	186.696503	-0.2146	0	0.0479	92188.890625	47.916599	31.741699	1.0045	1.0286	359.045197	66216.539063	12.641	2.9317	17.328699	0.6561	0.318	5	2	2	4	150.021194	96.524902	279.469513	Stone tools only	On surface
2727	1.4443	0.1034	0	254.984802	-6.8642	0	-0.0178	228684.6875	49.375301	39.413399	1.11	0.9936	269.844086	114357.01563	14.6389	1.7661	20.5907	0.6927	0.2824	10	3	4	1	121.915497	121.850601	197.862595	Stone tools only	On surface
2729	1.414	0.0781	0	268.166412	-2.1781	-1e-04	0.0113	109316.97656	50.0597	36.987701	1.1327	0.9952	271.0672	101465.29688	15.5918	1.7066	20.580999	0.6937	0.3103	3	3	2	4	131.693604	125.230003	199.252899	Stone tools only	On surface
2731	2.2263	0.3629	0	100.922096	1.6429	1e-04	-0.0139	39779.148438	50.0135	65.357803	0.966	1.0136	261.579712	39577.089844	40.5425	3.17	17.8507	0.6872	0.2928	7	1	8	5	176.842804	162.690704	176.889297	Stone tools only	On surface
2734	7.176	0.277	-1e-04	199.235901	-3.9408	1e-04	0.1099	147962.59375	51.437	90.792397	0.8795	0.9304	243.000107	142225.3125	22.576	7.434	17.6532	0.6847	0.3186	7	4	9	7	195.775803	207.623199	205.682907	Stone tools only	On surface
2753	4.6707	0.1541	1e-04	247.675095	2.5869	2e-04	-0.084	39662.671875	50.034199	82.803902	0.982	0.9589	267.233795	38986.558594	25.3368	5.5176	16.6269	0.6442	0.2787	7	4	9	7	178.634598	232.837997	200.416397	Stone tools only	On surface
2754	3.4332	0.4466	3e-04	109.460602	11.735	4e-04	0.0215	13355.508789	51.7761	56.606998	0.9726	1.0373	287.963715	12998.342773	39.6092	5.9671	15.4439	0.6699	0.3521	7	1	8	5	177.907104	164.360107	216.688095	Stone tools only	On surface
2760	0.9257	0.4742	0	270.767792	-8.3182	0	0.0059	872819.25	43.032799	78.014801	0.9685	0.9408	321.073486	94421.148438	12.6469	0.9884	18.618099	0.6572	0.3364	5	2	2	4	109.9804	104.322098	220.169998	Stone tools only	On surface
2768	3.4192	0.7268	0	265.044006	-8.723	0	0.0016	475571872	38.291901	143.232407	0.8945	0.8532	176.814194	127696.84375	15.8856	0.4771	20.8918	0.7172	0.2968	3	3	5	4	101.068298	132.473404	143.748398	Stone tools only	Buried
2772	1.9064	0.7114	2e-04	250.024399	9.3541	3e-04	0.0307	13167.526367	54.272202	25.902201	1.2237	1.1159	290.812195	13160.831055	81.638199	3.6487	18.514099	0.6882	0.3243	4	3	8	5	192.701202	255.998901	201.653198	Pottery present	On surface
2773	7.6833	0.4768	4e-04	216.225693	7.3193	7e-04	0.1463	19240.636719	47.442402	62.339699	1.1284	1.0487	255.841599	19227.535156	57.327	9.877	19.7735	0.6935	0.2894	3	3	5	4	200.889603	287.096405	203.067001	Stone tools only	Buried
2775	0.7156	0.3745	1e-04	140.290497	20.3447	2e-04	-0.0181	13679.556641	56.029099	7.7771	1.1465	1.074	285.225708	13347.185547	22.790501	1.7438	17.7535	0.6893	0.2758	3	3	2	4	59.8582	44.733398	116.129799	Pottery present	On surface
2776	0.7156	0.3745	1e-04	140.290497	20.3447	2e-04	-0.0181	13679.556641	56.029099	7.7771	1.1465	1.074	285.225708	13347.185547	22.790501	1.7438	17.7535	0.6893	0.2758	3	3	2	4	59.8582	44.733398	116.129799	Stone tools only	On surface
2778	1.5948	0.3597	0	276.335785	13.9369	2e-04	-0.0377	17231.185547	55.683498	8.251	1.1637	1.0684	285.299988	17210.185547	20.885099	3.1464	17.712	0.6807	0.2839	3	3	2	4	58.530701	48.155102	110.355499	Stone tools only	On surface
2780	1.8156	0.083	0	171.813507	-11.2155	0	0.0294	810649.875	57.6604	21.163401	0.9975	0.9887	271.909485	92739.5	14.5881	1.9465	16.970699	0.6793	0.2737	3	3	2	4	58.9468	53.0149	102.426804	Pottery present	On surface
2782	1.6191	0.0785	0	160.616898	-2.4619	1e-04	0.0313	785360.625	58.034698	20.0907	1.0002	1.0011	272.360413	69604.671875	14.7005	2.1644	16.502199	0.6851	0.2783	3	3	2	4	83.4645	71.481697	146.095306	Stone tools only	Buried
2784	0.4993	0.2769	0	234.221802	16.049999	1e-04	0.0077	14434.394531	54.7742	9.7621	1.1309	1.0606	285.243195	12797.37793	19.1369	1.3508	18.179701	0.6659	0.2972	3	3	2	4	87.820198	62.312302	168.993805	Stone tools only	On surface
2785	0.8128	0.0697	1e-04	92.721603	13.8939	2e-04	-0.0028	13845.62793	55.659599	19.0243	1.0853	1.0315	272.615509	13809.9375	14.4052	1.93	19.705	0.6804	0.2575	3	3	2	4	114.357697	60.830502	236.993607	Stone tools only	On surface
2798	1.8105	0.1702	1e-04	150.966904	6.4831	1e-04	0.0317	22701.828125	45.172699	42.1236	0.9713	0.9814	286.032501	20964.958984	11.8706	3.1845	20.149599	0.7135	0.3172	8	3	2	4	0.2831	0.3321	0.5603	Stone tools only	On surface
2807	0.8709	0.3092	1e-04	281.384399	10.8009	0	-0.017	21990.486328	63.8895	30.693501	1.1174	1.0643	316.244202	21453.265625	36.363998	1.7391	17.669399	0.6481	0.2946	7	1	8	5	131.686707	98.655998	223.103699	Stone tools only	On surface
2826	2.2732	0.1226	-1e-04	236.522705	-14.2561	-2e-04	-0.0065	1305901.625	52.9119	46.0998	1.0924	0.9654	267.271912	567276.0625	27.7311	1.2685	19.6472	0.6564	0.2856	10	3	4	1	111.881401	66.340302	227.639694	Stone tools only	On surface
2827	1.1344	0.1068	0	54.5308	-0.5316	0	-0.028	79184.875	51.699799	39.427601	1.1262	1.0016	274.495514	62629.261719	23.174999	1.793	19.639299	0.6669	0.2933	10	3	4	1	126.242996	67.884804	239.367706	Pottery present	Buried
2830	6.3811	0.2328	1e-04	143.6091	0.8336	2e-04	0.067	37585.253906	55.6824	89.065498	0.8602	0.9672	267.395294	37585.253906	29.059799	7.5917	18.7286	0.6628	0.3134	7	4	9	7	202.232895	71.684303	224.390594	Stone tools only	On surface
2844	4.5748	0.2358	-1e-04	262.930115	-2.4003	0	0.0373	70734.914063	42.415501	114.237801	1.0133	0.9146	232.402496	70733.765625	21.762699	4.5137	21.4737	0.6703	0.2852	3	4	8	7	150.061203	104.163696	225.553696	Pottery present	On surface
2847	3.1929	0.3605	-1e-04	185.386093	-11.6664	-1e-04	-0.0173	757362.75	46.827801	50.967201	1.0777	0.95	257.061401	443819.3125	11.9252	2.078	20.7106	0.6798	0.2948	3	3	2	4	132.639694	202.416397	186.619202	Stone tools only	On surface
2867	5.5079	0.4733	0	51.841702	0.6819	-1e-04	-0.0799	33713504	47.874901	139.084702	0.8256	0.8824	216.992096	58418.675781	14.1441	5.4655	21.879499	0.6731	0.259	9	3	8	5	139.194397	166.797394	239.988403	Stone tools only	On surface
2892	1.2731	0.3472	1e-04	86.335701	7.8872	1e-04	-0.0151	30018.09375	58.047199	22.6182	1.1328	1.0542	285.899109	28970.623047	42.548698	2.1784	16.8703	0.6533	0.2664	6	2	11	3	157.962296	114.319	194.949905	Pottery present	On surface
2894	1.6487	0.3943	-1e-04	88.5009	-3.7257	-2e-04	-0.0116	88116.257813	60.179401	34.4981	1.0673	1.0212	272.129303	85269.703125	51.159801	2.0295	15.7243	0.6704	0.3062	6	2	11	3	140.513901	98.556702	145.308807	Stone tools only	On surface
2907	15.2089	0.6152	-4e-04	115.798599	-15.5222	-5e-04	-0.007	444621.625	59.785	93.7229	0.8191	0.9147	231.397797	421536.75	13.3188	8.7214	17.8925	0.6681	0.2941	7	1	8	5	198.230606	157.402695	219.712204	Stone tools only	On surface
2908	7.9857	0.5268	-1e-04	84.784103	-4.0865	3e-04	-0.0305	702807.6875	50.155201	116.234299	0.8172	0.9218	202.168198	637059.5	24.8141	5.206	17.499001	0.6611	0.2864	7	1	8	5	147.067902	182.649002	153.280701	Pottery present	On surface
2911	2.8625	0.3013	0	163.775406	-2.5516	0	0.0537	32668.714844	53.742199	23.4683	1.0854	1.0804	313.608887	32240.636719	26.945601	3.9331	18.6891	0.6758	0.3009	5	2	2	4	145.5578	84.475502	196.056305	Stone tools only	On surface
2915	9.3186	0.3446	-1e-04	281.291412	-4.2032	0	-0.0942	1599806	54.624599	66.874397	1.0225	0.974	290.004486	87248.421875	16.305201	7.187	11.9808	0.6628	0.367	7	4	9	7	200.169495	168.429901	257.432098	Stone tools only	On surface
2916	4.0164	0.1388	2e-04	84.212196	10.0974	2e-04	-0.0969	16071.128906	53.417702	55.780701	1.1379	1.0246	283.971008	15787.811523	19.261101	6.1527	17.121901	0.6713	0.3235	7	1	8	5	81.909203	62.3825	99.776604	Pottery present	Buried
2917	1.6451	0.1243	1e-04	265.928802	9.083	1e-04	-0.0357	22703.107422	52.299198	53.953999	1.1684	1.0262	286.745514	22062.957031	20.274099	2.9531	17.4856	0.6787	0.3049	7	1	8	5	17.3818	14.0323	21.0313	Pottery present	Buried
2920	2.4544	0.6135	-1e-04	128.542099	-12.8253	-1e-04	0.012	913296.5625	44.948399	69.578499	0.9527	0.9244	269.538788	170703.98438	10.3055	1.6567	18.2738	0.6784	0.2907	5	2	2	4	50.372799	41.4617	62.804401	Pottery present	Buried
2944	5.7374	0.2136	-2e-04	95.561501	-13.4914	-3e-04	-0.0241	276065.78125	57.533199	61.0695	1.0298	0.9649	282.1651	264590.96875	17.4772	4.6465	16.6796	0.6596	0.3024	7	1	8	5	9.078	7.3066	12.117	Stone tools only	On surface
2951	1.2324	0.4917	0	226.972198	13.5775	2e-04	-0.0096	13716.057617	56.726501	21.637899	1.1959	1.1108	335.667206	13363.438477	36.802101	2.5907	13.3256	0.654	0.351	7	4	9	7	184.087799	135.339096	263.263214	Stone tools only	On surface
2955	2.1388	0.3949	0	161.265106	-1.5169	0	0.0337	64940.042969	55.406101	20.1464	1.0071	1.0672	312.718109	60486.792969	38.337799	2.6215	18.6628	0.6561	0.261	5	2	2	4	131.979797	159.9664	189.781998	Stone tools only	On surface
2957	1.8467	0.4214	0	197.571899	0.0436	-1e-04	0.0202	428952.40625	53.629002	22.748199	0.9917	1.0431	309.5513	119019.85938	43.078602	1.9941	18.638201	0.6577	0.2575	5	2	2	4	123.054398	149.507797	200.454803	Stone tools only	On surface
2966	1.2302	0.4973	-1e-04	122.1371	-10.0658	-1e-04	-0.0033	257180.78125	40.442402	66.8591	0.961	0.9438	275.511414	214401.42188	11.9766	1.5309	18.372499	0.6655	0.2837	5	2	2	4	112.503197	91.455498	158.165207	Stone tools only	On surface
2967	3.7193	0.4753	2e-04	66.759399	6.7169	2e-04	-0.0607	23462.271484	61.252201	44.443001	1.1123	1.0547	297.8284	23062.28125	44.304501	5.3227	14.5821	0.6722	0.3346	7	1	8	5	181.657501	80.629601	230.982407	Stone tools only	On surface
2975	0.5947	0.6034	1e-04	123.755203	23.2603	1e-04	-0.0089	16823.033203	61.393398	17.407	1.0959	1.1178	315.526703	14011.088867	64.997398	1.4417	18.709499	0.6433	0.2528	7	1	8	5	156.624496	133.016998	242.293594	Stone tools only	On surface
2976	0.3357	0.5723	0	220.229294	2.0961	0	0.0018	44662.960938	62.862099	17.8533	1.0615	1.1006	314.224792	18141.775391	66.248703	0.5696	19.1525	0.6365	0.2615	7	1	8	5	141.292206	129.903305	234.9646	Stone tools only	On surface
2980	0.9487	0.564	0	171.962204	-0.8576	0	0.0233	37113.589844	63.365898	15.2463	1.0342	1.0972	316.791992	29467.216797	59.482101	1.5872	18.846901	0.6329	0.2783	7	1	8	5	131.379395	102.858803	219.758804	Pottery present	On surface
2990	2.7873	0.1815	3e-04	226.996994	13.5413	3e-04	-0.0538	15853.464844	44.2533	115.091003	0.9364	0.9664	207.805206	15839.481445	28.7402	4.8516	20.078501	0.6638	0.2885	3	3	5	4	124.119003	113.850304	163.862595	Stone tools only	Buried
2991	3.3508	0.5242	2e-04	171.801498	17.816099	3e-04	0.0186	12951.925781	48.062302	94.4506	0.9323	1.0044	232.051102	12928.311523	38.3955	5.683	22.4018	0.6722	0.2724	7	1	8	5	170.323593	139.153	203.4254	Pottery present	On surface
2994	6.0127	0.4042	2e-04	126.214203	8.2251	-1e-04	0.0169	99978.1875	48.028999	93.969803	0.9102	0.9817	234.482895	21744.988281	35.518902	7.4909	19.6549	0.6681	0.2934	7	1	8	5	179.791	156.810196	200.508606	Pottery present	On surface
2998	0.9862	0.1095	0	190.422607	-2.6311	0	-0.0154	143506.54688	50.1049	27.6959	1.1186	1.0392	343.212585	62206.597656	13.7922	1.0874	16.4561	0.6351	0.32	7	1	9	6	40.888401	35.8512	81.097	Stone tools only	On surface
3003	11.9075	0.5281	-2e-04	223.763794	-7.7376	-2e-04	0.0943	2092467.75	48.970699	107.114601	0.8956	0.879	231.911407	149832.64063	13.1522	7.237	17.9725	0.6398	0.2731	7	1	8	5	167.271103	146.882507	162.7258	Stone tools only	On surface
3014	4.1653	0.5763	2e-04	313.533813	12.0692	-2e-04	-0.0349	26374.144531	47.517899	53.303398	1.1957	1.057	257.672791	26369.666016	58.8955	5.3763	17.679701	0.7078	0.2739	7	4	9	7	204.6008	187.975006	209.860397	Stone tools only	On surface
3018	3.1252	0.4566	2e-04	163.446503	7.9464	1e-04	0.0502	26686.050781	49.9501	63.374001	0.9537	1.0215	273.453094	26686.027344	44.214401	4.6319	18.275101	0.6626	0.2643	7	1	8	5	184.917999	141.3871	187.648193	Stone tools only	On surface
3019	7.7056	0.6646	0	169.743698	-17.4543	0	0.01	17525158	48.2896	133.508606	0.8141	0.8539	203.189499	174122.75	11.7324	3.907	16.5821	0.6764	0.2859	7	1	8	5	194.833496	229.808105	204.805405	Stone tools only	On surface
3027	8.5956	0.2595	0	301.011688	2.3587	-5e-04	-0.0551	43022.636719	51.795101	103.661003	0.9662	0.94	225.945206	40923.277344	17.7953	9.4137	18.606501	0.6578	0.2888	7	1	8	5	183.032806	148.241592	193.274002	Pottery present	On surface
3028	8.5956	0.2595	0	301.011688	2.3587	-5e-04	-0.0551	43022.636719	51.795101	103.661003	0.9662	0.94	225.945206	40923.277344	17.7953	9.4137	18.606501	0.6578	0.2888	7	1	8	5	183.032806	148.241592	193.274002	Pottery present	On surface
3029	5.1874	0.2089	1e-04	167.804703	11.0618	2e-04	0.0441	46549.792969	51.540699	79.597397	1.0236	1.0191	250.245102	46501.085938	29.2749	6.667	18.876301	0.6699	0.2679	7	1	8	5	171.048096	166.783005	211.328598	Stone tools only	On surface
3030	4.6222	0.1299	2e-04	97.284599	5.6555	1e-04	-0.0905	23397.525391	46.973202	110.1054	0.9159	0.9406	218.119904	23372.570313	18.546101	6.58	18.5667	0.6546	0.2718	7	1	8	5	108.6194	86.157402	120.898598	Stone tools only	On surface
3035	13.1841	0.5933	-2e-04	145.463898	-13.4914	-3e-04	0.0455	3014314.25	53.922001	122.199303	0.8127	0.8657	207.3508	230480.78125	11.6204	6.2441	17.4256	0.6635	0.3514	7	1	8	5	198.148102	207.092102	211.257904	Stone tools only	On surface
3036	6.7942	0.5614	-1e-04	241.942993	-23.252001	3e-04	0.033	2442154	52.042301	122.178398	0.8247	0.8782	206.564407	82820.695313	10.7979	4.4328	18.2812	0.6566	0.3237	7	1	8	5	194.864899	168.246597	203.347504	Stone tools only	On surface
3038	7.8397	0.1885	1e-04	101.039703	2.9151	0	-0.1254	43263.367188	60.495399	75.462799	1.0795	0.9965	258.486694	43161.320313	33.217701	7.7194	16.8599	0.6773	0.2935	7	1	8	5	198.984497	272.925507	245.017593	Stone tools only	On surface
3039	12.4859	0.5435	-2e-04	72.086998	-9.2954	-4e-04	-0.1219	794107.75	56.922501	115.281899	0.8713	0.894	214.074005	197418.84375	14.8258	8.6022	17.745199	0.6661	0.3301	7	1	8	5	201.871094	228.024002	219.450302	Stone tools only	On surface
3041	4.6038	0.4392	1e-04	302.380188	5.3904	0	-0.0534	20673.169922	51.348801	67.068703	1.1671	1.0173	245.004593	20673.0625	35.434898	6.4747	19.2953	0.6781	0.3061	7	4	9	7	200.047699	162.019501	212.747192	Stone tools only	On surface
3042	4.6038	0.4392	1e-04	302.380188	5.3904	0	-0.0534	20673.169922	51.348801	67.068703	1.1671	1.0173	245.004593	20673.0625	35.434898	6.4747	19.2953	0.6781	0.3061	7	4	9	7	200.047699	162.019501	212.747192	Pottery present	On surface
3044	2.0935	0.7051	0	275.545502	-4.1062	-1e-04	0.0057	1108952.25	39.6604	135.370499	0.9043	0.8684	180.5849	380464.53125	13.3985	1.1351	19.4149	0.6736	0.2996	3	3	5	4	154.376495	182.674698	189.512802	Stone tools only	On surface
3045	8.398	0.6708	0	233.058594	1.6513	-1e-04	0.0676	62807920	41.527699	139.543594	0.9108	0.8665	180.685104	224067.5625	16.3974	5.0123	20.683001	0.6607	0.2748	3	3	5	4	166.867294	165.740601	166.694305	Stone tools only	On surface
3046	4.9327	0.3569	1e-04	280.317688	4.4031	1e-04	0.0246	33413.242188	45.590099	109.858704	1.0462	0.9303	204.546906	32994.507813	23.740299	6.1467	20.9156	0.6731	0.2612	7	4	9	7	180.043793	188.777893	196.689102	Stone tools only	On surface
3061	1.741	0.5971	3e-04	149.145996	18.589701	2e-04	-0.0341	13495.499023	55.160999	38.168201	1.1007	1.0678	276.586304	13495.369141	63.662601	3.1776	18.038	0.6625	0.2734	7	1	8	5	187.678696	147.942001	199.973999	Stone tools only	On surface
3066	0.5657	0.6277	1e-04	76.445099	8.9678	0	-0.0129	27752.552734	59.407902	21.8936	1.0894	1.0629	299.666595	27160.470703	78.843803	1.1989	16.892401	0.6499	0.2729	7	1	8	5	143.583496	117.561096	200.462402	Pottery present	On surface
3070	4.4907	0.2748	-1e-04	107.014503	-8.8112	-1e-04	-0.0035	309634	54.262001	38.2579	0.9824	0.9832	266.572906	259117.6875	15.3971	3.5808	15.7844	0.6477	0.2724	6	2	11	3	147.934799	109.156998	207.749496	Pottery present	Buried
3077	2.2332	0.2818	-1e-04	282.842712	-7.1472	0	0.0051	121564.10938	52.304798	42.5802	1.1329	1.0246	317.559296	96388.59375	14.7362	2.498	14.0991	0.6546	0.3809	7	4	9	7	172.478699	152.893402	262.113892	Stone tools only	On surface
3084	1.0632	0.1281	1e-04	129.947906	8.0183	2e-04	-0.01	45718.457031	49.6464	50.767399	0.9686	1.0324	458.278992	33519.496094	21.1366	2.1911	27.7847	0.6458	0.2868	9	3	8	5	168.774597	62.701199	307.342499	Stone tools only	On surface
3086	1.3177	0.2082	0	61.518299	0.4854	1e-04	-0.0251	96667.328125	51.401001	68.3358	0.9263	0.9885	435.793396	40646.386719	13.8695	2.0213	25.945999	0.6398	0.2578	9	3	8	5	147.576004	73.970596	294.315887	Stone tools only	On surface
3087	1.3406	0.4551	0	338.940704	1.694	0	-0.0299	27612.359375	51.749401	34.9216	1.184	1.0851	483.022797	27169.863281	29.3428	2.3795	30.137199	0.6955	0.2461	8	3	2	4	163.453598	80.195099	284.837189	Stone tools only	On surface
3089	1.7467	0.5695	2e-04	219.924393	14.9936	4e-04	-0.0271	12555.058594	51.2276	31.810301	1.1955	1.118	483.784088	12463.020508	38.4291	3.5487	31.2668	0.7012	0.235	8	3	2	4	195.226501	78.9701	301.288605	Stone tools only	On surface
3094	0.9668	0.1532	0	238.527405	0.0266	-1e-04	-0.0117	69637.570313	50.923302	44.6623	1.0588	1.0037	361.720886	64379.246094	16.3829	1.6582	17.1905	0.648	0.3297	7	4	9	7	136.172104	55.482498	227.907501	Stone tools only	On surface
