# Supplementary material for: Large-scale investigations of Neolithic settlement dynamics in Central Germany based on machine learning analysis: A case study from the Weiße Elster river catchment
Source: PLoS One. 2022 Apr 20;17(4):e0265835. doi: 10.1371/journal.pone.0265835 (PMC9020700; doi:10.1371/journal.pone.0265835)
Supplement: S3 Dataset — This table can be used to reproduce our SET analyses. (TXT) [file pone.0265835.s016.txt]

	SET_area	SET_SRTM_DEM	SET_SRTM_Slope	SET_SRTM_Val_D	SET_SRTM_River_distance_res250	SET_Loess	SET_no_Loess	Dating	Site_function
2	1.933333	152.140984	1.014716	11.168898	368.197106	1.625	0.5	Early Neolithic	Stray find
3	1.961885	149.606774	0.745456	12.108107	330.180769	2	0.0625	Early Neolithic	Settlement
4	1.961885	149.606774	0.745456	12.108107	330.180769	2	0.0625	Late Neolithic	Burial site
8	1.865935	133.991858	0.808436	16.415929	322.836848	0.0625	1.875	Neolithic	Settlement
13	1.982253	139.866472	0.782996	7.924864	775.119812	1	1.0625	Early Neolithic	Settlement
14	1.987245	129.493747	0.590778	21.021882	226.05584	0	2.125	Late Neolithic	Stray find
28	1.859641	143.339062	0.794789	32.795233	322.687812	0.9375	0.875	Neolithic	Stray find
34	2.063386	118.148604	0.212151	22.598293	326.568028	0.3125	2	Late Neolithic	Settlement
35	2.069237	118.202611	0.211062	22.673902	391.112708	0.25	2.0625	Early Neolithic	Settlement
37	2.069237	118.202611	0.211062	22.673902	391.112708	0.25	2.0625	Middle Neolithic	Settlement
38	2.050444	119.221357	0.255576	21.614036	315.270191	0.8125	1.5	Early Neolithic	Settlement
39	2.063386	118.148604	0.212151	22.598293	326.568028	0.3125	2	Early Neolithic	Settlement
41	2.04523	121.312375	0.26894	20.927853	777.766079	1.8125	0.5	Middle Neolithic	Burial site
42	2.069205	119.745547	0.2112	22.216698	826.982799	0.875	1.4375	Early Neolithic	Settlement
43	2.039774	120.614331	0.264584	21.165784	604.72287	1.5	0.8125	Neolithic	Stray find
46	2.051474	119.96248	0.267631	21.269316	380.29049	1.1875	1.125	Early Neolithic	Settlement
50	2.010842	133.50193	0.422796	25.399302	1084.573158	1.375	0.875	Late Neolithic	Burial site
51	2.000312	130.464045	0.41828	27.261045	587.902202	0.375	1.8125	Early Neolithic	Settlement
52	2.000312	130.464045	0.41828	27.261045	587.902202	0.375	1.8125	Early Neolithic	Settlement
53	2.000312	130.464045	0.41828	27.261045	587.902202	0.375	1.8125	Middle Neolithic	Settlement
58	1.971078	131.751523	0.427569	26.806773	768.38227	0.8125	1.375	Middle Neolithic	Settlement
59	1.971078	131.751523	0.427569	26.806773	768.38227	0.8125	1.375	Late Neolithic	Settlement
62	1.971078	131.751523	0.427569	26.806773	768.38227	0.8125	1.375	Middle Neolithic	Burial site
65	2.01248	133.642582	0.384251	27.06462	1127.828458	1.5625	0.6875	Neolithic	Settlement
74	2.023771	138.956304	0.418051	33.122529	1625.617356	2.3125	0	Neolithic	Burial site
76	2.0409	125.314397	0.385091	20.925485	309.484729	0.1875	2.0625	Middle Neolithic	Settlement
78	1.981476	127.746017	0.52946	19.081973	394.675469	0.375	1.75	Early Neolithic	Settlement
80	2.016607	126.395799	0.455582	20.13948	354.160296	0.1875	1.9375	Early Neolithic	Settlement
84	2.035052	149.066898	0.351784	12.370956	3503.934869	2.3125	0	Early Neolithic	Settlement
85	2.035052	149.066898	0.351784	12.370956	3503.934869	2.3125	0	Middle Neolithic	Settlement
86	2.035052	149.066898	0.351784	12.370956	3503.934869	2.3125	0	Middle Neolithic	Burial site
87	2.035052	149.066898	0.351784	12.370956	3503.934869	2.3125	0	Late Neolithic	Burial site
88	2.035052	149.066898	0.351784	12.370956	3503.934869	2.3125	0	Late Neolithic	Settlement
89	2.035052	149.066898	0.351784	12.370956	3503.934869	2.3125	0	Late Neolithic	Burial site
91	1.826148	145.490935	1.145293	15.643458	573.676214	1.8125	0	Neolithic	Stray find
92	1.956037	139.748107	0.854333	21.231176	369.348568	2.25	0	Neolithic	Stray find
102	1.974215	138.065769	0.549042	12.382673	526.147622	0	2.25	Late Neolithic	Burial site
103	1.976846	147.041167	0.529764	6.987362	802.994624	0.5	1.6875	Early Neolithic	Settlement
104	1.976846	147.041167	0.529764	6.987362	802.994624	0.5	1.6875	Middle Neolithic	Settlement
116	2.071586	118.261874	0.209356	22.755613	443.09657	0.1875	2.125	Late Neolithic	Stray find
129	2.079304	121.132151	0.193944	22.111738	1350.603913	1.5	0.8125	Neolithic	Settlement
131	2.081184	119.925158	0.138236	22.504345	722.282889	0.25	2.0625	Neolithic	Burial site
132	2.069237	118.202611	0.211062	22.673902	391.112708	0.25	2.0625	Late Neolithic	Burial site
137	2.068384	118.517471	0.187153	22.817662	492.517362	0.1875	2.125	Early Neolithic	Stray find
139	2.073394	119.289042	0.181551	22.538531	678.402955	0.4375	1.875	Early Neolithic	Settlement
140	2.073394	119.289042	0.181551	22.538531	678.402955	0.4375	1.875	Early Neolithic	Settlement
141	2.068384	118.517471	0.187153	22.817662	492.517362	0.1875	2.125	Middle Neolithic	Settlement
142	2.075165	119.348131	0.153116	22.537924	515.300643	0.0625	2.25	Middle Neolithic	Settlement
143	2.074089	118.634183	0.156731	22.740158	377.308944	0	2.3125	Middle Neolithic	Settlement
148	2.054735	119.798442	0.240764	21.827142	669.204271	1	1.3125	Neolithic	Stray find
151	2.081184	119.925158	0.138236	22.504345	722.282889	0.25	2.0625	Early Neolithic	Settlement
155	2.087435	120.825529	0.143178	22.810296	1243.685407	0.6875	1.625	Early Neolithic	Settlement
156	2.087435	120.825529	0.143178	22.810296	1243.685407	0.6875	1.625	Early Neolithic	Burial site
157	2.087435	120.825529	0.143178	22.810296	1243.685407	0.6875	1.625	Late Neolithic	Settlement
158	2.087435	120.825529	0.143178	22.810296	1243.685407	0.6875	1.625	Late Neolithic	Burial site
159	2.078466	119.204887	0.14174	22.543958	404.857232	0	2.3125	Neolithic	Stray find
160	2.073288	118.026658	0.163049	23.006064	369.549269	0	2.3125	Early Neolithic	Stray find
166	2.087594	119.758286	0.127402	22.536218	553.494013	0	2.3125	Early Neolithic	Settlement
167	2.087594	119.758286	0.127402	22.536218	553.494013	0	2.3125	Early Neolithic	Settlement
168	2.087594	119.758286	0.127402	22.536218	553.494013	0	2.3125	Middle Neolithic	Settlement
169	2.087594	119.758286	0.127402	22.536218	553.494013	0	2.3125	Late Neolithic	Burial site
170	2.087594	119.758286	0.127402	22.536218	553.494013	0	2.3125	Late Neolithic	Burial site
173	2.081602	121.307649	0.174622	22.437022	1458.044769	1.25	1.0625	Middle Neolithic	Burial site
181	2.086085	120.172744	0.120707	22.714047	767.596163	0.0625	2.25	Early Neolithic	Settlement
182	2.086085	120.172744	0.120707	22.714047	767.596163	0.0625	2.25	Early Neolithic	Burial site
183	2.05803	123.39368	0.197638	21.432051	1955.402105	2.25	0.0625	Late Neolithic	Settlement
185	2.061278	123.364927	0.189589	21.767029	2028.406768	2.1875	0.125	Late Neolithic	Burial site
192	2.072828	125.03112	0.238349	15.757127	1317.46078	2.3125	0	Neolithic	Stray find
193	1.774671	146.550072	1.215291	22.248634	534.901955	1.1875	0.5625	Early Neolithic	Settlement
202	1.945086	115.625131	0.583289	23.839176	424.060004	0.0625	2	Late Neolithic	Settlement
208	2.01032	137.342915	0.403953	33.575882	1606.625237	2.3125	0	Late Neolithic	Settlement
209	2.01032	137.342915	0.403953	33.575882	1606.625237	2.3125	0	Late Neolithic	Burial site
212	1.835018	138.243022	1.184358	20.620435	278.762195	0.3125	1.5	Early Neolithic	Settlement
214	1.790746	138.982441	1.08942	21.178957	283.710659	0.3125	1.4375	Late Neolithic	Settlement
215	1.790746	138.982441	1.08942	21.178957	283.710659	0.3125	1.4375	Middle Neolithic	Settlement
218	1.880823	133.902251	0.982444	22.737358	195.781781	0.1875	1.6875	Late Neolithic	Burial site
221	1.851728	140.62082	1.213053	19.005273	315.220561	0.5	1.3125	Neolithic	Stray find
222	1.872823	131.32726	0.766633	25.247327	192.920456	0	1.8125	Early Neolithic	Settlement
223	1.872823	131.32726	0.766633	25.247327	192.920456	0	1.8125	Middle Neolithic	Settlement
224	1.872823	131.32726	0.766633	25.247327	192.920456	0	1.8125	Middle Neolithic	Settlement
225	1.872823	131.32726	0.766633	25.247327	192.920456	0	1.8125	Late Neolithic	Settlement
231	2.049412	129.581794	0.284451	16.899398	451.128403	0	2.3125	Late Neolithic	Burial site
242	2.074252	124.035837	0.165864	23.463278	1371.521971	0.6875	1.625	Early Neolithic	Settlement
243	2.074252	124.035837	0.165864	23.463278	1371.521971	0.6875	1.625	Late Neolithic	Settlement
244	2.071839	124.401547	0.171831	23.470238	1314.23383	0.625	1.6875	Early Neolithic	Settlement
245	2.071839	124.401547	0.171831	23.470238	1314.23383	0.625	1.6875	Middle Neolithic	Settlement
255	2.078473	125.272945	0.181578	24.215858	1458.772913	0.75	1.5625	Neolithic	Settlement
263	2.072115	124.053913	0.182536	23.506567	773.100853	0	2.3125	Neolithic	Settlement
275	2.016338	129.954467	0.394831	24.811416	1154.485185	0.75	1.5	Early Neolithic	Settlement
276	2.008471	128.857174	0.384869	25.582107	825.092256	0.25	2.0625	Early Neolithic	Settlement
282	2.084613	125.681197	0.162649	25.613018	1086.686795	0	2.3125	Neolithic	Stray find
283	2.033824	127.694354	0.307962	25.634082	896.551313	0.0625	2.25	Late Neolithic	Burial site
286	2.033824	127.694354	0.307962	25.634082	896.551313	0.0625	2.25	Early Neolithic	Settlement
289	2.051582	132.172074	0.317733	23.802604	1995.40871	2.125	0.1875	Late Neolithic	Burial site
290	2.025152	133.518423	0.386258	23.448991	1651.094883	1.875	0.4375	Late Neolithic	Burial site
291	2.033824	127.694354	0.307962	25.634082	896.551313	0.0625	2.25	Early Neolithic	Settlement
292	2.033824	127.694354	0.307962	25.634082	896.551313	0.0625	2.25	Middle Neolithic	Settlement
293	2.033824	127.694354	0.307962	25.634082	896.551313	0.0625	2.25	Late Neolithic	Stray find
294	2.008471	128.857174	0.384869	25.582107	825.092256	0.25	2.0625	Late Neolithic	Settlement
295	2.008471	128.857174	0.384869	25.582107	825.092256	0.25	2.0625	Late Neolithic	Settlement
304	2.008471	128.857174	0.384869	25.582107	825.092256	0.25	2.0625	Middle Neolithic	Settlement
305	2.008471	128.857174	0.384869	25.582107	825.092256	0.25	2.0625	Early Neolithic	Settlement
312	2.020557	128.770887	0.362289	25.275962	1016.09875	0.375	1.9375	Late Neolithic	Burial site
318	2.020557	128.770887	0.362289	25.275962	1016.09875	0.375	1.9375	Early Neolithic	Burial site
322	2.020557	128.770887	0.362289	25.275962	1016.09875	0.375	1.9375	Late Neolithic	Settlement
323	2.016338	129.954467	0.394831	24.811416	1154.485185	0.75	1.5	Early Neolithic	Settlement
324	2.020557	128.770887	0.362289	25.275962	1016.09875	0.375	1.9375	Early Neolithic	Settlement
328	2.035247	130.810587	0.37122	24.234676	1493.508401	1.3125	1	Early Neolithic	Settlement
334	1.816827	140.363035	1.055328	13.59756	384.892039	1.8125	0	Middle Neolithic	Settlement
341	1.817056	154.323563	1.10806	12.943133	387.794905	1.8125	0	Early Neolithic	Stray find
343	1.783267	153.251877	1.083326	15.480614	267.708968	1.75	0	Late Neolithic	Settlement
349	1.927813	129.292407	0.676191	13.65252	860.634789	1	1	Neolithic	Stray find
350	1.937801	129.740358	0.679591	13.605029	957.11716	1.1875	0.875	Middle Neolithic	Settlement
351	1.937801	129.740358	0.679591	13.605029	957.11716	1.1875	0.875	Late Neolithic	Burial site
354	1.89328	128.214289	0.665169	13.966847	641.520558	0.8125	1	Early Neolithic	Settlement
357	1.922291	127.537404	0.627653	16.149038	741.899507	0.75	1.1875	Early Neolithic	Settlement
361	2.050411	123.636475	0.397558	20.454976	330.735199	0.125	2.125	Early Neolithic	Settlement
362	2.050411	123.636475	0.397558	20.454976	330.735199	0.125	2.125	Early Neolithic	Settlement
373	2.034013	132.124296	0.410913	15.552949	306.154252	0	2.3125	Early Neolithic	Settlement
378	1.978331	132.907915	0.570891	17.303556	1368.406894	0.75	1.375	Late Neolithic	Settlement
384	1.975971	141.107192	0.68016	10.312871	511.34773	0	2.25	Neolithic	Burial site
386	1.971926	147.103447	0.630122	6.7826	874.189544	0.5625	1.5625	Late Neolithic	Burial site
389	2.031704	133.666998	0.455478	13.676253	308.80682	0	2.3125	Late Neolithic	Burial site
391	2.031704	133.666998	0.455478	13.676253	308.80682	0	2.3125	Late Neolithic	Settlement
394	2.056891	128.488025	0.254884	20.857762	1877.54471	1.875	0.4375	Middle Neolithic	Settlement
399	1.944345	135.00518	0.635396	15.467182	1177.819304	0.3125	1.75	Middle Neolithic	Settlement
400	1.944345	135.00518	0.635396	15.467182	1177.819304	0.3125	1.75	Middle Neolithic	Burial site
404	1.90151	139.708229	0.780824	12.40604	1137.367875	0.375	1.4375	Middle Neolithic	Settlement
406	1.908111	135.171518	0.741609	17.604424	1776.146912	1.5	0.4375	Neolithic	Settlement
407	2.003149	131.563853	0.523178	18.960253	1663.202094	1.25	0.875	Late Neolithic	Settlement
411	1.948209	145.514928	0.643147	7.54166	713.092931	0.1875	1.8125	Late Neolithic	Settlement
423	2.081066	122.472451	0.14676	23.284951	782.278673	0	2.3125	Neolithic	Stray find
427	2.080896	121.528727	0.148407	22.424573	218.097603	0	2.3125	Early Neolithic	Settlement
429	2.069067	124.22592	0.180787	23.493558	1032.370421	0.1875	2.125	Early Neolithic	Settlement
434	2.044955	129.803396	0.332469	19.037522	1266.020616	0.8125	1.5	Early Neolithic	Settlement
446	1.869688	145.84876	0.929616	12.809567	1027.641649	1.8125	0	Neolithic	Stray find
447	1.869688	145.84876	0.929616	12.809567	1027.641649	1.8125	0	Late Neolithic	Stray find
449	1.869688	145.84876	0.929616	12.809567	1027.641649	1.8125	0	Neolithic	Stray find
450	1.93213	143.434304	0.812249	14.289711	920.079826	1.9375	0	Neolithic	Stray find
453	1.87941	132.778871	0.676171	15.082776	483.449299	0.4375	1.375	Early Neolithic	Burial site
454	1.973718	129.224818	0.617211	19.018136	371.068732	0.125	2	Early Neolithic	Stray find
456	1.844501	138.204053	0.980219	17.491053	291.002047	1.8125	0	Late Neolithic	Settlement
457	1.844501	138.204053	0.980219	17.491053	291.002047	1.8125	0	Late Neolithic	Burial site
460	1.873778	137.194728	1.123256	18.834184	203.906619	1.75	0	Neolithic	Stray find
467	1.872586	133.946574	0.763	14.804084	379.324882	0.0625	1.75	Neolithic	Settlement
477	2.052701	144.389631	0.30764	4.168622	3359.534516	2.3125	0	Neolithic	Stray find
484	1.864972	153.516483	1.102036	17.585036	655.003694	1.8125	0	Early Neolithic	Settlement
485	1.864972	153.516483	1.102036	17.585036	655.003694	1.8125	0	Late Neolithic	Settlement
487	1.846463	155.683268	1.017438	14.60844	862.493647	1.8125	0	Early Neolithic	Settlement
489	1.822023	151.866731	1.156127	18.806807	703.344768	1.8125	0	Early Neolithic	Settlement
490	1.864972	153.516483	1.102036	17.585036	655.003694	1.8125	0	Early Neolithic	Settlement
493	1.933774	129.134733	0.645847	15.327713	908.798304	1.0625	0.8125	Early Neolithic	Settlement
496	1.915547	130.295044	0.671798	13.460975	1047.46801	1.25	0.5625	Early Neolithic	Settlement
501	2.01383	126.255693	0.462582	19.601496	413.617826	0.3125	1.8125	Early Neolithic	Settlement
502	2.01383	126.255693	0.462582	19.601496	413.617826	0.3125	1.8125	Middle Neolithic	Settlement
503	2.01383	126.255693	0.462582	19.601496	413.617826	0.3125	1.8125	Middle Neolithic	Settlement
509	2.035572	140.150547	0.404847	4.868189	2820.502005	2.3125	0	Late Neolithic	Stray find
517	1.923609	128.855768	0.561264	16.96968	642.835332	0.8125	1.0625	Late Neolithic	Settlement
518	1.966714	127.475413	0.552109	18.023056	577.699757	0.625	1.4375	Early Neolithic	Settlement
524	2.067894	124.16786	0.159749	23.425224	1676.474991	1.25	1.0625	Late Neolithic	Burial site
530	1.969618	156.338765	0.579482	10.327898	669.718075	0.75	1.375	Late Neolithic	Settlement
548	1.985157	136.53778	0.397458	35.408189	808.679758	1.375	0.8125	Neolithic	Burial site
553	2.046978	130.125344	0.306173	30.404811	550.570988	0.375	1.9375	Early Neolithic	Settlement
555	2.026653	132.508981	0.362904	29.69196	991.841508	1.1875	1.125	Late Neolithic	Settlement
556	2.046189	129.282448	0.307549	29.888036	432.092222	0.1875	2.125	Early Neolithic	Settlement
557	2.046189	129.282448	0.307549	29.888036	432.092222	0.1875	2.125	Late Neolithic	Settlement
564	2.046978	130.125344	0.306173	30.404811	550.570988	0.375	1.9375	Early Neolithic	Settlement
566	2.011037	130.726406	0.365798	28.793022	627.480735	0.625	1.6875	Early Neolithic	Settlement
568	2.034484	130.373653	0.341358	29.647033	580.719097	0.5	1.8125	Neolithic	Burial site
572	2.073307	127.025391	0.29832	25.589173	187.207974	0	2.3125	Neolithic	Stray find
580	2.015494	131.574551	0.368207	29.287436	787.31336	0.875	1.375	Neolithic	Settlement
584	2.0542	137.329967	0.322702	28.241044	1975.552317	2.3125	0	Early Neolithic	Settlement
585	2.039415	134.153257	0.35206	28.392571	1267.381714	1.6875	0.625	Late Neolithic	Settlement
586	2.039205	131.038222	0.310869	30.839702	739.024233	0.6875	1.625	Late Neolithic	Settlement
587	2.096966	127.027531	0.146193	28.702233	223.968511	0	2.3125	Early Neolithic	Stray find
590	2.05143	137.472453	0.322067	27.621813	2004.237996	2.3125	0	Late Neolithic	Stray find
591	2.022679	133.248122	0.380473	27.952089	1070.50761	1.4375	0.875	Late Neolithic	Burial site
600	1.894136	149.825241	0.987338	9.654113	2506.320779	1.8125	0	Neolithic	Stray find
603	2.066991	141.764653	0.246191	6.391178	2769.203993	2.3125	0	Neolithic	Stray find
606	1.965558	119.309005	0.413073	18.052475	841.229915	1.5625	0.5625	Early Neolithic	Settlement
607	1.965558	119.309005	0.413073	18.052475	841.229915	1.5625	0.5625	Early Neolithic	Settlement
611	2.032626	163.956297	0.452229	17.672411	904.39315	0.9375	1.375	Neolithic	Stray find
614	2.048997	131.447625	0.351776	15.643222	335.593196	0	2.3125	Late Neolithic	Burial site
617	1.973386	132.248637	0.606744	14.198547	766.304329	1.375	0.75	Neolithic	Settlement
621	1.906476	132.698242	0.638902	14.762707	540.458038	0.8125	1.125	Neolithic	Settlement
625	2.053149	128.792067	0.273924	24.036787	2861.893316	2.3125	0	Neolithic	Stray find
629	2.05207	128.656918	0.230891	24.216149	2941.533013	2.3125	0	Neolithic	Settlement
634	2.003526	129.303954	0.423027	15.776056	968.59028	0.0625	2.25	Middle Neolithic	Settlement
635	2.005073	128.932714	0.375738	16.616633	654.589762	0	2.25	Late Neolithic	Settlement
639	2.018044	129.33967	0.413549	16.431133	908.739234	0	2.3125	Neolithic	Settlement
641	2.007547	129.385727	0.419162	16.336442	819.103632	0	2.25	Neolithic	Settlement
645	1.837432	139.245954	1.011616	11.133498	491.379951	0.8125	1	Late Neolithic	Burial site
646	1.837432	139.245954	1.011616	11.133498	491.379951	0.8125	1	Late Neolithic	Burial site
648	1.862979	133.102466	0.889795	18.675539	248.675542	0.125	1.8125	Late Neolithic	Stray find
654	1.844195	140.010759	0.879384	17.5577	2719.701668	1.8125	0	Neolithic	Stray find
658	1.99427	136.393984	0.406998	32.438031	1774.869676	2.1875	0.125	Middle Neolithic	Settlement
663	2.055382	127.751839	0.250751	25.084818	1622.458308	1.0625	1.25	Late Neolithic	Stray find
665	2.045998	128.306065	0.241051	24.740387	1934.135211	1.625	0.6875	Neolithic	Settlement
672	1.888909	141.606466	0.824844	12.704944	1577.356664	1.375	0.4375	Neolithic	Stray find
674	2.028971	133.824835	0.686638	34.882787	168.40583	0.125	2.0625	Neolithic	Stray find
675	2.062035	132.403642	0.268891	35.167553	937.920365	0.9375	1.375	Early Neolithic	Stray find
676	1.988882	136.217726	0.402556	33.074033	1679.048551	2.0625	0.125	Late Neolithic	Settlement
677	2.046565	133.48222	0.343336	34.319944	1248.515921	1.4375	0.875	Early Neolithic	Settlement
678	2.046565	133.48222	0.343336	34.319944	1248.515921	1.4375	0.875	Late Neolithic	Burial site
681	2.020714	137.721973	0.377687	31.876078	1992.233206	2.3125	0	Middle Neolithic	Settlement
691	1.961275	171.318864	0.69898	2.327964	2962.329481	2	0	Late Neolithic	Burial site
696	1.969277	135.97747	0.607591	23.023556	2972.070242	2.0625	0	Neolithic	Settlement
698	1.949127	138.811163	0.76254	21.622185	3043.013818	2.125	0	Middle Neolithic	Settlement
699	1.949127	138.811163	0.76254	21.622185	3043.013818	2.125	0	Middle Neolithic	Burial site
700	2.078942	124.795831	0.134776	24.629071	968.090848	0	2.3125	Early Neolithic	Settlement
701	2.085205	124.450713	0.146671	23.88396	581.206439	0	2.3125	Early Neolithic	Settlement
703	2.089003	124.872869	0.114953	24.870816	910.266697	0	2.3125	Neolithic	Stray find
705	2.075463	124.388924	0.155573	23.663531	579.143531	0	2.3125	Late Neolithic	Settlement
710	2.066025	124.242773	0.1821	23.662189	759.465952	0	2.3125	Early Neolithic	Settlement
711	2.066025	124.242773	0.1821	23.662189	759.465952	0	2.3125	Early Neolithic	Settlement
716	2.080954	124.622993	0.135009	24.254053	771.50875	0	2.3125	Early Neolithic	Settlement
717	2.080954	124.622993	0.135009	24.254053	771.50875	0	2.3125	Middle Neolithic	Settlement
718	2.080954	124.622993	0.135009	24.254053	771.50875	0	2.3125	Late Neolithic	Settlement
719	2.080954	124.622993	0.135009	24.254053	771.50875	0	2.3125	Late Neolithic	Settlement
725	2.085205	124.450713	0.146671	23.88396	581.206439	0	2.3125	Early Neolithic	Settlement
726	2.065995	124.668906	0.173889	24.089822	994.035544	0.0625	2.25	Neolithic	Settlement
728	2.065473	125.468462	0.341736	22.9112	409.698782	0	2.25	Neolithic	Stray find
732	1.991984	129.938218	0.433118	26.085418	651.151722	0.25	1.9375	Early Neolithic	Burial site
733	1.991984	129.938218	0.433118	26.085418	651.151722	0.25	1.9375	Early Neolithic	Burial site
734	1.991984	129.938218	0.433118	26.085418	651.151722	0.25	1.9375	Early Neolithic	Burial site
735	1.991984	129.938218	0.433118	26.085418	651.151722	0.25	1.9375	Middle Neolithic	Burial site
736	1.991984	129.938218	0.433118	26.085418	651.151722	0.25	1.9375	Middle Neolithic	Burial site
737	1.991984	129.938218	0.433118	26.085418	651.151722	0.25	1.9375	Middle Neolithic	Burial site
738	1.991984	129.938218	0.433118	26.085418	651.151722	0.25	1.9375	Middle Neolithic	Burial site
739	1.991984	129.938218	0.433118	26.085418	651.151722	0.25	1.9375	Late Neolithic	Burial site
740	1.991984	129.938218	0.433118	26.085418	651.151722	0.25	1.9375	Late Neolithic	Burial site
746	2.006749	129.604276	0.419162	26.848422	537.384579	0.25	2	Early Neolithic	Settlement
747	1.991984	129.938218	0.433118	26.085418	651.151722	0.25	1.9375	Middle Neolithic	Settlement
748	1.991984	129.938218	0.433118	26.085418	651.151722	0.25	1.9375	Middle Neolithic	Settlement
749	1.991984	129.938218	0.433118	26.085418	651.151722	0.25	1.9375	Middle Neolithic	Settlement
754	1.991984	129.938218	0.433118	26.085418	651.151722	0.25	1.9375	Early Neolithic	Settlement
755	1.991984	129.938218	0.433118	26.085418	651.151722	0.25	1.9375	Middle Neolithic	Settlement
757	2.048017	127.728694	0.31472	26.329918	546.745465	0	2.3125	Neolithic	Stray find
759	1.999104	128.820532	0.393693	26.013156	658.203439	0.0625	2.125	Early Neolithic	Settlement
760	1.972995	130.123694	0.43756	25.480367	798.25452	0.375	1.75	Early Neolithic	Settlement
761	1.972995	130.123694	0.43756	25.480367	798.25452	0.375	1.75	Middle Neolithic	Settlement
762	1.972995	130.123694	0.43756	25.480367	798.25452	0.375	1.75	Late Neolithic	Settlement
763	1.972995	130.123694	0.43756	25.480367	798.25452	0.375	1.75	Late Neolithic	Settlement
772	2.006749	129.604276	0.419162	26.848422	537.384579	0.25	2	Late Neolithic	Settlement
775	2.006293	132.873479	0.448196	24.286693	1146.132644	1.25	1.0625	Middle Neolithic	Burial site
780	1.979767	131.45675	0.447038	24.476833	1128.284481	0.9375	1.25	Early Neolithic	Settlement
781	1.979767	131.45675	0.447038	24.476833	1128.284481	0.9375	1.25	Late Neolithic	Settlement
807	2.091515	126.176978	0.122862	21.904496	2545.773872	2.3125	0	Late Neolithic	Stray find
808	2.071271	123.503293	0.168451	22.978711	1939.589634	1.6875	0.625	Late Neolithic	Settlement
816	2.069766	124.15408	0.192716	21.344833	2127.584044	2.3125	0	Late Neolithic	Settlement
823	1.999238	157.403683	0.48378	12.871278	295.45092	2.3125	0	Neolithic	Settlement
826	2.04026	119.184191	0.427989	20.469887	399.879849	2.125	0.1875	Early Neolithic	Settlement
829	1.97194	121.533698	0.520202	17.789718	729.394962	2.125	0	Early Neolithic	Settlement
830	1.97194	121.533698	0.520202	17.789718	729.394962	2.125	0	Early Neolithic	Settlement
833	1.908503	122.990882	0.568611	16.964878	413.878519	1.5625	0.3125	Late Neolithic	Settlement
839	1.908503	122.990882	0.568611	16.964878	413.878519	1.5625	0.3125	Early Neolithic	Settlement
841	1.931525	126.022073	0.630064	15.28172	379.953938	0.6875	1.3125	Early Neolithic	Settlement
842	1.923564	126.141969	0.576742	14.146767	403.829238	1.4375	0.5625	Neolithic	Settlement
843	1.923564	126.141969	0.576742	14.146767	403.829238	1.4375	0.5625	Neolithic	Burial site
851	1.921595	127.278318	0.586409	13.277151	413.347974	1.25	0.75	Early Neolithic	Settlement
853	2.061424	129.273238	0.223496	11.8975	1050.731015	2	0.3125	Middle Neolithic	Burial site
854	2.061424	129.273238	0.223496	11.8975	1050.731015	2	0.3125	Middle Neolithic	Burial site
855	2.061424	129.273238	0.223496	11.8975	1050.731015	2	0.3125	Late Neolithic	Burial site
856	2.064845	129.847864	0.209602	10.074462	1508.315998	2.3125	0	Middle Neolithic	Burial site
857	2.064845	129.847864	0.209602	10.074462	1508.315998	2.3125	0	Middle Neolithic	Burial site
858	2.064845	129.847864	0.209602	10.074462	1508.315998	2.3125	0	Late Neolithic	Burial site
859	1.967747	120.747322	0.421533	18.206942	1188.553208	2.0625	0	Early Neolithic	Stray find
864	1.996291	120.253332	0.470642	19.005811	718.350417	2.1875	0	Early Neolithic	Settlement
865	1.996291	120.253332	0.470642	19.005811	718.350417	2.1875	0	Early Neolithic	Settlement
869	2.053397	118.054402	0.364196	21.234133	521.451055	2.3125	0	Neolithic	Burial site
870	1.991312	132.185855	0.606222	7.789713	783.894774	2.125	0.0625	Early Neolithic	Settlement
871	2.0654	117.452542	0.318898	21.722751	521.087805	2.25	0.0625	Early Neolithic	Stray find
874	1.979085	125.760905	0.541804	13.493022	971.080304	2.125	0	Neolithic	Settlement
888	1.983095	114.532242	0.419864	28.258942	410.485527	0	2.1875	Early Neolithic	Settlement
890	2.058269	124.195512	0.263196	18.612553	1971.681497	0	2.3125	Neolithic	Stray find
897	2.001222	116.546185	0.369744	23.588993	437.955382	0.3125	1.9375	Early Neolithic	Settlement
901	2.012096	119.217053	0.374673	21.355651	704.774534	1	1.3125	Early Neolithic	Settlement
902	2.012096	119.217053	0.374673	21.355651	704.774534	1	1.3125	Middle Neolithic	Settlement
903	2.012096	119.217053	0.374673	21.355651	704.774534	1	1.3125	Late Neolithic	Burial site
906	2.038832	123.751085	0.304969	18.133027	1686.275852	1.375	0.9375	Neolithic	Stray find
908	2.053018	119.832633	0.300171	20.810971	619.03418	1.375	0.9375	Late Neolithic	Settlement
911	1.991468	117.99912	0.396616	22.427033	585.26566	0.5625	1.6875	Early Neolithic	Settlement
914	2.020264	117.906451	0.328491	22.26432	476.313898	0.6875	1.5625	Late Neolithic	Settlement
915	1.988853	116.588194	0.417122	23.962627	529.9972	0.0625	2.125	Neolithic	Settlement
918	1.980613	116.629307	0.438133	24.170091	561.355601	0	2.125	Early Neolithic	Settlement
919	1.980613	116.629307	0.438133	24.170091	561.355601	0	2.125	Late Neolithic	Settlement
929	2.050091	124.146325	0.255264	19.212284	474.171727	1.6875	0.625	Late Neolithic	Stray find
932	2.0678	124.643076	0.206462	19.648444	374.531503	2.1875	0.125	Late Neolithic	Settlement
940	2.023383	124.26838	0.298373	17.808038	1673.045166	1.3125	1	Neolithic	Stray find
941	1.983955	116.398049	0.421873	25.773316	609.439858	0	2.1875	Early Neolithic	Settlement
942	1.983955	116.398049	0.421873	25.773316	609.439858	0	2.1875	Early Neolithic	Settlement
943	1.369132	390.002253	3.802858	152.364447	183.460746	0	1.3125	Neolithic	Stray find
945	1.213771	404.536467	4.422779	75.200729	251.135234	0	1.3125	Neolithic	Stray find
946	1.075309	451.339131	5.109912	36.186016	560.455656	0	1.3125	Early Neolithic	Stray find
947	1.221415	424.286564	4.429134	101.982872	454.880578	0	1.25	Neolithic	Stray find
948	1.263391	348.302521	4.392191	167.717876	143.2143	0	1.25	Early Neolithic	Stray find
957	1.332408	357.750606	3.511252	159.031148	287.012992	0	1.3125	Neolithic	Stray find
964	1.075818	529.07922	4.553323	24.511454	577.453453	0	1.1875	Neolithic	Stray find
969	0.846902	311.602854	8.395184	163.730269	186.394293	0	1.0625	Neolithic	Stray find
978	1.491306	431.553874	3.034411	46.728489	178.105101	0	1.375	Neolithic	Stray find
990	1.29955	415.625081	3.609313	101.031525	193.787534	0	1.3125	Neolithic	Stray find
1000	1.311876	536.601267	3.492788	58.052652	151.00033	0	1.3125	Neolithic	Stray find
1007	1.099213	396.134477	5.789641	137.184033	176.159531	0	1.3125	Neolithic	Stray find
1025	1.023057	344.52547	5.723068	130.985323	226.807121	0	1.125	Neolithic	Stray find
1031	1.554955	465.281722	2.698454	57.169887	242.663882	0	1.4375	Neolithic	Stray find
1032	1.316981	416.899151	3.650776	53.213568	303.914678	0	1.3125	Early Neolithic	Stray find
1053	1.343701	381.228196	3.544706	141.843192	282.653969	0	1.3125	Late Neolithic	Stray find
1054	1.459149	351.859117	3.324111	164.486263	169.101456	0	1.375	Late Neolithic	Stray find
1064	1.282314	442.57494	3.797961	49.338303	517.57418	0	1.3125	Neolithic	Stray find
1065	1.429211	432.896385	3.239389	61.940165	467.678536	0	1.3125	Neolithic	Stray find
1066	1.389871	436.993708	3.365785	56.055191	492.962343	0	1.3125	Early Neolithic	Stray find
1067	1.379807	436.111622	2.85243	60.208873	518.203701	0	1.375	Neolithic	Stray find
1097	1.568008	411.419901	2.689057	148.037797	286.452359	0	1.5	Late Neolithic	Stray find
1106	1.607703	467.254236	2.750049	93.109222	440.011409	0	1.5625	Neolithic	Stray find
1139	1.616472	417.633085	2.600723	112.956787	193.026385	0	1.5	Neolithic	Stray find
1158	1.948797	151.514992	0.818133	49.376175	227.046226	1.3125	0.75	Early Neolithic	Settlement
1162	1.834834	156.057515	1.017727	43.332471	284.886597	1.75	0.0625	Early Neolithic	Settlement
1163	1.834834	156.057515	1.017727	43.332471	284.886597	1.75	0.0625	Early Neolithic	Settlement
1164	1.834834	156.057515	1.017727	43.332471	284.886597	1.75	0.0625	Middle Neolithic	Settlement
1165	1.834834	156.057515	1.017727	43.332471	284.886597	1.75	0.0625	Late Neolithic	Settlement
1176	1.865086	149.126359	0.778818	41.388098	281.213827	1.4375	0.5	Neolithic	Settlement
1177	1.865086	149.126359	0.778818	41.388098	281.213827	1.4375	0.5	Early Neolithic	Settlement
1198	1.730491	275.367864	1.842914	13.836998	349.957747	0.3125	1.375	Neolithic	Stray find
1202	1.535239	256.039342	2.776916	26.692984	313.615449	0	1.4375	Neolithic	Settlement
1217	1.714465	168.943333	1.488829	12.719919	1361.617861	1.6875	0	Neolithic	Stray find
1221	1.906679	177.841225	0.967782	4.064369	2139.525222	1.9375	0	Neolithic	Settlement
1224	1.87303	170.456323	1.298782	8.196422	2531.369466	1.875	0	Middle Neolithic	Settlement
1232	1.843704	179.330632	1.207271	10.6498	2432.026717	1.8125	0	Late Neolithic	Settlement
1233	1.843704	179.330632	1.207271	10.6498	2432.026717	1.8125	0	Late Neolithic	Burial site
1236	1.788966	179.474109	1.172289	12.317758	1896.287846	1.8125	0	Late Neolithic	Burial site
1237	1.862251	176.099202	1.051673	11.484529	2891.011013	1.8125	0	Late Neolithic	Settlement
1238	1.862251	176.099202	1.051673	11.484529	2891.011013	1.8125	0	Late Neolithic	Burial site
1247	1.466601	207.482813	2.556862	44.673568	307.659059	1.4375	0	Early Neolithic	Settlement
1248	1.466601	207.482813	2.556862	44.673568	307.659059	1.4375	0	Late Neolithic	Burial site
1249	1.486414	212.292296	2.577708	40.966614	308.537272	1.375	0	Early Neolithic	Settlement
1263	1.450412	253.747448	3.043422	20.519284	306.749005	0	1.3125	Neolithic	Stray find
1265	1.821532	170.36841	1.150196	16.856953	2094.021335	1.8125	0	Middle Neolithic	Settlement
1266	1.843058	153.16442	0.969471	31.953573	511.135123	1.8125	0	Late Neolithic	Burial site
1267	1.860113	174.618163	1.258711	14.097042	2268.848991	1.8125	0	Late Neolithic	Settlement
1268	1.860113	174.618163	1.258711	14.097042	2268.848991	1.8125	0	Late Neolithic	Burial site
1270	1.865791	157.099049	0.939256	25.576507	934.778578	1.8125	0	Late Neolithic	Burial site
1272	1.958521	163.496951	0.867676	26.184102	826.839497	2	0	Late Neolithic	Burial site
1280	1.504558	249.904183	3.027243	24.114446	333.392965	1.4375	0	Early Neolithic	Settlement
1292	1.697138	270.324043	2.030307	13.393284	377.954469	1.5625	0.0625	Neolithic	Stray find
1295	1.706691	196.534	1.8056	36.631298	420.351106	1.6875	0	Late Neolithic	Stray find
1303	1.647985	300.275326	1.820154	8.194161	411.012927	0	1.5625	Late Neolithic	Burial site
1321	1.660286	170.30932	1.929283	74.13729	270.124847	0.8125	0.875	Middle Neolithic	Settlement
1322	1.805648	162.17223	1.668734	82.91153	189.215861	0.1875	1.5625	Early Neolithic	Settlement
1323	1.805648	162.17223	1.668734	82.91153	189.215861	0.1875	1.5625	Early Neolithic	Settlement
1327	1.727585	176.263991	1.686384	61.790081	550.603556	1.3125	0.4375	Neolithic	Stray find
1329	1.73965	172.939512	1.73916	67.723332	378.605331	1.25	0.5	Late Neolithic	Burial site
1335	1.630296	169.0238	1.992933	77.092065	272.849071	0.4375	1.125	Early Neolithic	Settlement
1336	1.630296	169.0238	1.992933	77.092065	272.849071	0.4375	1.125	Early Neolithic	Settlement
1358	1.808006	182.397276	1.63844	64.145578	233.968781	1.8125	0	Neolithic	Stray find
1361	1.668585	186.188696	1.640755	55.12904	396.256095	1.6875	0	Late Neolithic	Burial site
1376	1.804424	165.778482	1.271436	8.624713	2795.908811	1.75	0	Neolithic	Settlement
1377	1.806123	163.622356	1.557002	13.415748	720.190657	1.6875	0	Late Neolithic	Burial site
1378	1.849731	154.977987	1.168447	15.536238	3363.754221	1.8125	0	Neolithic	Stray find
1388	2.021337	153.978282	0.410898	4.68612	1827.363113	2.25	0.0625	Neolithic	Stray find
1410	1.753776	281.747218	1.480576	9.211421	554.214811	0	1.75	Neolithic	Settlement
1422	1.603252	245.206205	3.368145	34.53567	545.999056	0.75	0.8125	Early Neolithic	Stray find
1425	1.604342	237.027415	2.385592	23.303283	373.777618	1.3125	0.25	Neolithic	Stray find
1426	1.436585	226.353595	3.211357	33.820797	167.11519	1.3125	0	Early Neolithic	Settlement
1427	1.457973	227.828413	3.159095	33.02157	173.050417	1.375	0	Neolithic	Settlement
1428	1.445742	229.223465	3.021189	31.018065	199.233637	1.3125	0	Neolithic	Stray find
1433	1.482451	245.641566	2.749046	19.826038	439.12919	0.375	1	Early Neolithic	Stray find
1441	1.587612	218.030748	2.374659	35.864018	314.857617	1.5625	0	Early Neolithic	Stray find
1453	1.351245	191.936092	3.423906	43.461345	654.604211	0.8125	0.5	Late Neolithic	Stray find
1466	1.102224	189.768396	5.231754	111.675473	324.442396	0	1.3125	Neolithic	Stray find
1475	1.632152	193.199923	2.079259	57.747008	303.82679	1.625	0	Neolithic	Settlement
1489	1.883938	147.575822	0.812662	37.065047	410.478837	1.6875	0.3125	Early Neolithic	Settlement
1490	1.883938	147.575822	0.812662	37.065047	410.478837	1.6875	0.3125	Early Neolithic	Settlement
1502	1.953981	165.515343	0.645582	10.54202	1113.608999	2	0	Middle Neolithic	Burial site
1509	1.355432	238.618945	3.75	26.981451	155.959426	1.375	0	Early Neolithic	Settlement
1510	1.510024	246.054621	3.348689	21.855749	146.415211	1.4375	0	Early Neolithic	Settlement
1511	1.510024	246.054621	3.348689	21.855749	146.415211	1.4375	0	Early Neolithic	Settlement
1512	1.510024	246.054621	3.348689	21.855749	146.415211	1.4375	0	Late Neolithic	Settlement
1519	1.440914	227.045847	3.426259	34.24427	141.207985	1.375	0	Neolithic	Stray find
1520	1.416579	220.468152	3.3659	35.595922	166.14994	1.375	0	Neolithic	Settlement
1524	1.474824	228.394116	3.306092	32.538024	181.562471	1.4375	0	Neolithic	Stray find
1526	1.47784	224.683768	3.268216	34.110016	159.158157	1.4375	0	Neolithic	Settlement
1531	1.520932	258.240878	2.842076	35.816497	238.751326	0	1.4375	Early Neolithic	Settlement
1533	1.504404	264.204735	2.547673	31.34647	246.589306	0	1.375	Neolithic	Stray find
1541	1.708398	217.939057	1.901183	13.86906	208.764434	1.75	0	Neolithic	Settlement
1551	1.684945	188.789347	1.636602	42.343245	658.227354	1.6875	0	Late Neolithic	Burial site
1554	1.62514	198.142801	2.375554	40.231127	934.782654	1.5625	0	Late Neolithic	Settlement
1562	1.965075	139.237494	0.465331	35.233605	614.672247	1.5625	0.5625	Late Neolithic	Burial site
1563	2.014775	139.642199	0.478487	34.045096	937.102095	2	0.25	Early Neolithic	Stray find
1565	1.511344	245.621295	2.834295	28.565784	358.637487	0	1.5	Neolithic	Stray find
1566	1.554288	245.77652	2.741508	29.702724	348.392004	0	1.5625	Neolithic	Stray find
1572	1.151245	188.619308	3.775622	76.506267	346.950511	0.3125	0.9375	Neolithic	Stray find
1573	1.38127	229.41382	3.777653	34.721668	734.329423	1.0625	0.3125	Neolithic	Settlement
1577	1.770908	269.579349	1.612758	8.482831	394.514168	1.75	0	Neolithic	Stray find
1600	1.582317	239.381164	2.458837	12.694516	450.610984	1.5625	0	Early Neolithic	Settlement
1607	1.345342	223.693025	3.219215	23.912449	287.646507	1.3125	0	Late Neolithic	Stray find
1609	1.556797	212.037389	2.550003	24.108605	358.844951	1.5625	0	Neolithic	Stray find
1622	1.960285	190.19565	0.834091	11.399404	1717.909451	2.125	0	Late Neolithic	Burial site
1623	1.842139	185.114696	1.186618	14.986122	1233.168918	1.8125	0	Middle Neolithic	Settlement
1624	1.842139	185.114696	1.186618	14.986122	1233.168918	1.8125	0	Middle Neolithic	Burial site
1630	1.805035	180.774568	1.29573	18.869636	985.360542	1.8125	0	Middle Neolithic	Settlement
1632	1.870001	183.620614	1.180069	11.617031	1514.490289	1.8125	0	Neolithic	Settlement
1633	1.870001	183.620614	1.180069	11.617031	1514.490289	1.8125	0	Neolithic	Burial site
1634	1.739304	177.804416	1.354742	24.396649	777.059207	1.6875	0	Late Neolithic	Burial site
1644	1.381518	188.453021	4.04405	113.082724	201.35014	1.3125	0.0625	Neolithic	Stray find
1670	1.941239	141.768399	0.627733	36.070325	543.019007	1.625	0.4375	Neolithic	Burial site
1693	1.179165	184.567679	3.605567	87.476416	150.992849	0.625	0.625	Neolithic	Settlement
1695	1.467855	200.211796	3.649824	55.198784	204.634979	1.375	0.0625	Neolithic	Stray find
1696	1.534889	256.429963	2.981949	10.96516	805.388325	1.4375	0	Early Neolithic	Stray find
1701	1.776995	181.54692	1.79397	29.69462	359.238262	1.8125	0	Early Neolithic	Settlement
1702	1.698863	186.293297	1.790212	26.809722	283.442745	1.625	0	Early Neolithic	Stray find
1714	1.907622	149.048817	0.897598	33.934809	657.335626	1.9375	0	Late Neolithic	Burial site
1715	1.907622	149.048817	0.897598	33.934809	657.335626	1.9375	0	Early Neolithic	Settlement
1716	1.907622	149.048817	0.897598	33.934809	657.335626	1.9375	0	Early Neolithic	Settlement
1717	1.907622	149.048817	0.897598	33.934809	657.335626	1.9375	0	Late Neolithic	Burial site
1718	1.892146	146.999013	0.820982	35.309947	689.312433	1.9375	0.0625	Middle Neolithic	Burial site
1735	1.462464	247.247695	2.82533	26.978376	310.269476	0	1.375	Neolithic	Stray find
1736	1.444678	246.184223	3.163854	24.137608	323.671275	0	1.375	Neolithic	Stray find
1737	1.568786	255.320486	2.448242	15.069395	498.352895	0	1.5625	Neolithic	Stray find
1739	1.719743	257.97203	2.184957	11.15619	570.352897	0	1.75	Neolithic	Settlement
1749	1.553364	182.350226	2.547897	76.961968	702.53313	0.25	1.1875	Neolithic	Stray find
1754	1.402345	176.084943	2.544956	86.66267	437.699153	0.125	1.25	Early Neolithic	Settlement
1755	1.402345	176.084943	2.544956	86.66267	437.699153	0.125	1.25	Late Neolithic	Settlement
1761	1.707387	230.599369	1.849191	10.541123	342.410133	1.625	0	Neolithic	Settlement
1762	1.760512	284.57473	1.569368	7.61062	268.098344	0.0625	1.75	Neolithic	Stray find
1765	1.186651	193.082393	6.198887	83.486627	427.795358	1.0625	0.25	Early Neolithic	Settlement
1766	1.186651	193.082393	6.198887	83.486627	427.795358	1.0625	0.25	Early Neolithic	Settlement
1767	1.186651	193.082393	6.198887	83.486627	427.795358	1.0625	0.25	Late Neolithic	Stray find
1768	1.032378	192.758	5.643354	81.641227	426.615693	1	0.1875	Middle Neolithic	Settlement
1771	0.720119	216.181055	7.350455	67.338568	388.147595	0.625	0.0625	Neolithic	Stray find
1777	1.060708	222.283995	6.653954	57.348419	268.440569	1.3125	0	Early Neolithic	Settlement
1779	1.222617	232.415033	4.118837	47.445193	398.492185	1.3125	0	Early Neolithic	Settlement
1780	1.222617	232.415033	4.118837	47.445193	398.492185	1.3125	0	Early Neolithic	Settlement
1785	1.127091	203.296881	5.559757	71.575393	239.278361	1.3125	0	Early Neolithic	Settlement
1789	1.926582	162.092821	0.841827	20.754631	1299.532867	1.9375	0	Late Neolithic	Settlement
1790	1.926582	162.092821	0.841827	20.754631	1299.532867	1.9375	0	Late Neolithic	Burial site
1791	1.921438	167.133421	0.827322	18.367967	1727.197141	2	0	Late Neolithic	Burial site
1793	1.616133	232.092086	2.279111	11.403474	575.906769	1.5625	0	Late Neolithic	Settlement
1802	1.702241	215.656202	1.81471	12.792024	210.061623	1.6875	0	Late Neolithic	Burial site
1806	1.722207	267.352911	2.106386	33.397558	306.656992	0	1.6875	Neolithic	Settlement
1812	0.997799	244.013815	5.016284	65.767444	437.374169	0	1.0625	Neolithic	Settlement
1815	1.713304	275.154069	1.723398	24.651933	549.424058	0	1.6875	Early Neolithic	Stray find
1819	1.682991	278.637031	2.261245	23.806732	1197.976785	0	1.5625	Neolithic	Stray find
1823	1.781174	282.885215	1.436031	15.011445	865.394052	0	1.75	Late Neolithic	Burial site
1825	1.784448	284.116476	1.5338	12.366865	1204.381458	0	1.75	Neolithic	Settlement
1827	1.581516	278.438367	2.122061	18.922563	1256.738784	0	1.6875	Neolithic	Settlement
1833	1.652539	276.839882	2.195241	19.331595	1083.003609	0	1.625	Neolithic	Stray find
1838	1.823381	279.300323	1.444547	14.223027	766.916498	0.0625	1.75	Neolithic	Stray find
1840	1.149162	249.071683	5.253812	51.115012	607.882917	0	1.3125	Neolithic	Settlement
1844	1.876824	174.752561	0.889156	14.413142	465.720476	1.8125	0	Late Neolithic	Burial site
1845	1.955263	172.841974	0.759736	12.770013	682.097398	2	0	Late Neolithic	Settlement
1866	1.764155	195.22158	1.657656	30.73509	252.842482	1.75	0	Neolithic	Stray find
1869	1.866825	185.033467	1.177396	37.913651	735.682995	1.875	0	Middle Neolithic	Settlement
1875	1.767299	180.293697	1.291684	39.259545	433.048261	1.8125	0	Neolithic	Settlement
1878	1.850688	191.122891	1.164658	36.177371	1005.817893	1.8125	0	Neolithic	Stray find
1894	1.649458	279.453947	2.05785	9.527153	448.944307	1.625	0	Early Neolithic	Stray find
1900	1.942858	144.349499	0.624744	37.162809	226.964218	1.375	0.625	Middle Neolithic	Settlement
1908	1.611374	225.118759	2.198131	13.963369	363.823287	1.5	0	Early Neolithic	Settlement
1931	1.730151	184.251863	1.507152	42.4359	486.974814	1.75	0	Late Neolithic	Burial site
1936	1.432387	258.702342	3.708212	37.876309	776.114167	1.5	0	Neolithic	Stray find
1938	1.319652	258.882237	3.4167	36.642178	940.706173	1.375	0	Neolithic	Stray find
1945	1.020195	220.520102	5.104204	70.516208	873.575368	0.9375	0.25	Neolithic	Stray find
1947	1.630001	171.990328	2.679172	122.483725	256.949368	0.0625	1.625	Early Neolithic	Settlement
1958	1.431493	211.244617	3.034438	38.901811	175.852581	1.375	0	Late Neolithic	Settlement
1964	1.790801	162.994395	1.317773	41.714142	335.350604	1.8125	0	Neolithic	Settlement
1966	1.819819	157.139715	1.184691	50.966282	319.825072	1.5	0.3125	Middle Neolithic	Settlement
1967	1.819819	157.139715	1.184691	50.966282	319.825072	1.5	0.3125	Late Neolithic	Settlement
1972	1.76616	165.733147	1.401467	51.473314	958.581724	1.4375	0.25	Neolithic	Stray find
1974	1.931403	149.388123	0.683518	45.67994	245.161629	1.3125	0.75	Early Neolithic	Settlement
1975	1.975344	150.091212	0.723696	53.060162	211.614962	1.0625	1	Early Neolithic	Settlement
1976	1.975344	150.091212	0.723696	53.060162	211.614962	1.0625	1	Late Neolithic	Settlement
1977	1.931403	149.388123	0.683518	45.67994	245.161629	1.3125	0.75	Late Neolithic	Settlement
1982	1.819819	157.139715	1.184691	50.966282	319.825072	1.5	0.3125	Neolithic	Burial site
1984	1.935528	152.224739	0.770342	59.410975	371.826521	0.75	1.3125	Early Neolithic	Settlement
1997	1.595384	168.343619	2.152572	73.599216	154.415934	0	1.625	Early Neolithic	Settlement
1999	1.637882	175.950342	1.768592	56.7687	825.151895	0.75	0.8125	Early Neolithic	Stray find
2000	1.792112	161.211599	1.831083	78.973138	173.527181	0	1.6875	Neolithic	Stray find
2003	1.336024	178.463844	3.209347	58.069897	452.901401	0.4375	0.9375	Early Neolithic	Settlement
2004	1.336024	178.463844	3.209347	58.069897	452.901401	0.4375	0.9375	Middle Neolithic	Settlement
2005	1.336024	178.463844	3.209347	58.069897	452.901401	0.4375	0.9375	Late Neolithic	Settlement
2012	1.842985	160.393504	1.51135	83.6491	144.241343	0	1.8125	Late Neolithic	Stray find
2016	1.793599	163.804109	1.609451	79.656458	218.385178	0.375	1.375	Early Neolithic	Settlement
2017	1.793599	163.804109	1.609451	79.656458	218.385178	0.375	1.375	Early Neolithic	Settlement
2024	1.603964	166.670956	1.984123	78.361431	135.033377	0	1.5625	Neolithic	Stray find
2025	1.842985	160.393504	1.51135	83.6491	144.241343	0	1.8125	Early Neolithic	Stray find
2043	1.654488	244.266969	1.9485	13.78173	573.064614	1.5	0.0625	Late Neolithic	Stray find
2044	1.412734	228.32749	3.149149	24.001578	246.023528	1.3125	0	Neolithic	Stray find
2045	1.40762	225.279446	3.301675	27.187953	216.958186	1.3125	0	Neolithic	Stray find
2046	1.564689	232.927899	2.757349	22.799659	247.132037	1.5	0	Early Neolithic	Settlement
2047	1.681717	242.926088	1.99862	16.653633	551.218913	1.3125	0.3125	Neolithic	Stray find
2048	1.527177	230.845734	2.752511	27.075822	230.549325	1.4375	0	Early Neolithic	Settlement
2052	1.890705	184.546241	0.902209	31.326153	217.372018	1.8125	0	Early Neolithic	Settlement
2053	1.909779	185.263256	0.868584	28.333764	242.471208	1.8125	0	Late Neolithic	Burial site
2064	1.950987	187.198185	0.82248	22.122429	1130.155652	2.125	0	Neolithic	Stray find
2065	1.950987	187.198185	0.82248	22.122429	1130.155652	2.125	0	Late Neolithic	Stray find
2067	1.845518	188.03583	1.376784	19.649789	230.612091	1.8125	0	Early Neolithic	Settlement
2073	1.920109	170.986584	0.807536	15.024093	161.147747	1.875	0	Late Neolithic	Settlement
2074	1.920109	170.986584	0.807536	15.024093	161.147747	1.875	0	Late Neolithic	Burial site
2075	1.868397	158.119378	0.930829	20.823771	216.258723	1.8125	0	Early Neolithic	Stray find
2081	1.80964	183.195727	1.012073	20.456798	771.975316	1.8125	0	Neolithic	Stray find
2083	1.63815	202.927906	2.079582	22.509108	610.779514	1.5625	0	Late Neolithic	Burial site
2085	1.761082	182.174076	1.610254	33.238112	248.690498	1.75	0	Early Neolithic	Settlement
2086	1.677587	198.61225	1.832045	18.643258	423.046994	1.625	0	Late Neolithic	Burial site
2087	1.639386	198.401689	1.921257	21.237795	325.06697	1.625	0	Neolithic	Settlement
2099	1.897989	186.838097	0.854691	20.596011	393.290134	1.875	0	Late Neolithic	Settlement
2104	1.990651	161.200793	0.530849	20.569104	259.019604	2.25	0	Neolithic	Stray find
2111	1.737336	177.51232	1.398617	25.074605	376.021953	1.6875	0	Late Neolithic	Burial site
2113	1.790061	179.581883	1.357775	24.473498	193.277173	1.8125	0	Neolithic	Stray find
2114	1.956204	183.358116	1.025244	22.536096	730.388882	2.125	0	Neolithic	Stray find
2116	1.748768	177.19754	1.663689	24.972245	174.207204	1.6875	0	Neolithic	Stray find
2120	1.938936	183.427732	0.844876	24.922514	373.309156	2.0625	0	Late Neolithic	Burial site
2126	1.374174	247.2283	3.625139	67.500817	393.556671	0	1.375	Neolithic	Stray find
2136	1.19556	264.437546	4.681871	57.226214	292.639639	0	1.3125	Late Neolithic	Burial site
2137	1.071672	249.509386	5.566292	73.363419	256.474669	0	1.25	Neolithic	Stray find
2148	1.36765	235.074062	3.739497	79.473018	194.101693	0	1.4375	Early Neolithic	Settlement
2149	1.36765	235.074062	3.739497	79.473018	194.101693	0	1.4375	Early Neolithic	Settlement
2151	1.309888	243.713717	3.936909	71.084185	164.911093	0	1.3125	Late Neolithic	Settlement
2152	1.309888	243.713717	3.936909	71.084185	164.911093	0	1.3125	Early Neolithic	Settlement
2154	1.309888	243.713717	3.936909	71.084185	164.911093	0	1.3125	Late Neolithic	Settlement
2156	1.235211	246.051964	4.017264	67.992346	151.077503	0	1.3125	Late Neolithic	Stray find
2158	1.465056	233.279881	3.143083	80.367042	291.357588	0	1.4375	Early Neolithic	Settlement
2159	1.512812	249.651935	2.954434	62.172819	200.182157	0	1.4375	Early Neolithic	Settlement
2160	1.490298	231.382954	3.708273	83.284703	242.725035	0	1.4375	Early Neolithic	Settlement
2164	1.360236	248.887552	3.28146	62.220943	242.392402	0	1.3125	Early Neolithic	Settlement
2168	1.379322	240.802636	3.362042	71.643947	232.540479	0	1.3125	Neolithic	Stray find
2169	1.536403	269.323867	2.775714	43.229451	206.928613	0	1.5625	Early Neolithic	Settlement
2171	1.536403	269.323867	2.775714	43.229451	206.928613	0	1.5625	Late Neolithic	Burial site
2176	1.151021	261.847256	4.885774	73.828693	1210.515944	0	1.25	Early Neolithic	Settlement
2178	1.143039	292.251712	4.891159	34.888989	613.779632	0	1.3125	Neolithic	Stray find
2180	1.089249	274.908856	5.459325	48.342875	619.822353	0	1.25	Neolithic	Stray find
2182	1.166924	281.969262	3.971536	49.640257	302.49856	0	1.3125	Neolithic	Stray find
2183	1.476311	299.596563	4.046469	30.451786	334.207755	0	1.5	Neolithic	Stray find
2184	1.516042	299.510374	3.857074	31.078268	504.953101	0	1.4375	Late Neolithic	Stray find
2188	1.399534	279.380934	4.910827	44.984787	611.732081	0	1.375	Neolithic	Stray find
2190	0.865866	256.469654	7.204877	82.176145	285.831843	0	0.8125	Neolithic	Stray find
2197	1.82498	195.860656	1.656064	120.975005	217.248116	0	1.875	Neolithic	Settlement
2201	1.275381	275.808931	4.658787	54.415903	829.539759	0	1.3125	Neolithic	Stray find
2202	1.292504	261.795055	4.0401	52.583569	340.439592	0	1.3125	Neolithic	Stray find
2203	1.087736	225.282223	4.038336	102.143486	832.167142	0	1.1875	Late Neolithic	Burial site
2205	1.654292	197.861998	1.923964	117.950214	241.772626	0	1.625	Neolithic	Burial site
2208	1.051738	236.0181	4.741621	94.000376	959.186299	0	1.25	Neolithic	Stray find
2215	0.742862	242.757284	6.842795	80.005643	339.129439	0	0.8125	Neolithic	Burial site
2216	1.558537	207.223058	2.342015	108.746416	261.939319	0	1.5	Early Neolithic	Settlement
2222	1.370027	215.431841	2.859449	99.889107	287.543774	0	1.3125	Neolithic	Stray find
2229	1.170696	266.385098	5.515985	66.673458	1344.551234	0	1.3125	Late Neolithic	Stray find
2230	1.229822	224.95744	4.172362	101.473038	767.208359	0	1.3125	Neolithic	Stray find
2240	1.175871	218.131361	3.536931	99.962417	355.392265	0	1.25	Late Neolithic	Burial site
2241	1.258296	268.138958	4.815977	44.767344	365.207678	0	1.3125	Neolithic	Stray find
2246	1.033274	231.504862	4.438023	97.309116	930.623316	0	1.25	Neolithic	Stray find
2252	1.298884	262.830792	3.888182	51.37913	380.897789	0	1.3125	Neolithic	Stray find
2268	1.510629	308.405905	3.066603	14.66696	300.34064	0	1.375	Neolithic	Settlement
2271	1.80239	270.771807	1.485142	39.43442	317.519709	0	1.8125	Neolithic	Settlement
2274	1.69148	290.770005	1.607098	24.452046	271.40798	0	1.6875	Neolithic	Stray find
2276	1.614028	289.129033	2.043387	26.164454	186.132564	0	1.625	Neolithic	Stray find
2283	1.683558	193.000305	3.161552	124.690497	182.789989	0	1.6875	Neolithic	Stray find
2284	1.298196	213.549645	4.976462	100.982291	264.618697	0	1.375	Neolithic	Stray find
2291	1.011711	220.212311	5.100439	90.280804	484.484206	0	1.125	Neolithic	Burial site
2296	1.206198	287.012281	4.816668	22.93135	308.177283	0	1.3125	Late Neolithic	Burial site
2320	1.057531	232.286321	5.412654	108.931464	295.739447	0	1.1875	Late Neolithic	Stray find
2323	1.562184	208.992576	2.482754	121.555743	465.804409	0	1.625	Neolithic	Stray find
2325	1.151021	261.847256	4.885774	73.828693	1210.515944	0	1.25	Late Neolithic	Stray find
2327	1.178183	203.39503	3.583755	114.875697	323.288334	0	1.1875	Neolithic	Stray find
2339	1.503042	281.639208	2.811103	34.340443	232.796061	0	1.4375	Late Neolithic	Settlement
2340	1.451814	303.048585	2.583683	16.576737	436.35073	0	1.375	Early Neolithic	Settlement
2341	1.451814	303.048585	2.583683	16.576737	436.35073	0	1.375	Early Neolithic	Settlement
2344	1.352096	268.432676	3.934382	48.846982	201.215215	0	1.375	Neolithic	Stray find
2348	1.343805	255.912621	4.130003	90.272576	346.97094	0	1.3125	Neolithic	Stray find
2349	1.167971	218.975153	3.865075	122.7735	196.090471	0	1.3125	Neolithic	Stray find
2357	1.171634	238.171485	5.561614	83.563465	187.407896	0	1.3125	Neolithic	Stray find
2360	0.901557	223.753113	5.757026	103.478548	320.004509	0	0.9375	Neolithic	Stray find
2364	1.041878	224.092321	5.249928	99.650156	184.490103	0	1.0625	Early Neolithic	Stray find
2368	1.473021	208.943977	3.110526	114.169675	178.807245	0	1.4375	Middle Neolithic	Settlement
2375	1.783185	276.072715	1.549764	35.085044	564.13012	0	1.8125	Early Neolithic	Settlement
2378	1.442145	293.271673	2.981733	21.612781	307.14952	0	1.4375	Neolithic	Stray find
2379	1.120767	258.647432	5.379615	57.925673	248.517307	0	1.3125	Neolithic	Stray find
2384	1.251337	229.74748	3.980693	85.709236	177.471827	0	1.375	Neolithic	Settlement
2385	1.419486	261.609542	3.55865	53.090155	607.308015	0	1.375	Neolithic	Stray find
2394	1.270914	225.319231	3.897333	85.006857	228.089215	0	1.3125	Early Neolithic	Settlement
2398	1.23523	226.576416	3.695559	87.289634	321.335791	0	1.3125	Late Neolithic	Settlement
2400	1.281021	241.990056	3.930567	72.313966	456.795504	0	1.3125	Neolithic	Stray find
2423	1.245278	301.960732	4.252069	53.161048	732.273353	0	1.3125	Neolithic	Stray find
2424	1.233064	280.690778	4.791357	71.663314	526.322161	0	1.3125	Neolithic	Stray find
2434	1.859351	295.39234	1.324307	14.585623	403.647277	0	1.75	Early Neolithic	Settlement
2445	1.54426	280.492701	2.363646	27.247608	160.406912	0	1.5625	Neolithic	Settlement
2446	1.634477	292.200153	1.977677	15.015067	321.254916	0	1.625	Late Neolithic	Burial site
2448	1.583446	274.772208	2.099189	34.759884	224.126284	0	1.5	Late Neolithic	Burial site
2452	1.318033	260.120839	4.358381	78.60939	436.829736	0	1.3125	Neolithic	Stray find
2453	0.99128	211.090777	4.999304	108.954442	132.310479	0	1	Neolithic	Stray find
2457	1.558147	294.076631	2.617503	27.0938	301.831775	0	1.5	Neolithic	Stray find
2459	1.771256	301.713373	1.81063	17.585705	363.112023	0	1.75	Neolithic	Stray find
2460	1.659511	297.221303	2.32885	21.663868	321.211164	0	1.625	Neolithic	Stray find
2461	1.342926	268.347608	4.267581	56.044352	137.271832	0	1.375	Neolithic	Stray find
2462	1.624775	201.830658	2.138655	114.205975	282.622863	0	1.625	Early Neolithic	Settlement
2463	1.624775	201.830658	2.138655	114.205975	282.622863	0	1.625	Early Neolithic	Settlement
2464	1.624775	201.830658	2.138655	114.205975	282.622863	0	1.625	Early Neolithic	Settlement
2476	1.671762	280.181338	2.15126	34.395815	314.354712	0	1.625	Neolithic	Stray find
2478	1.519303	246.598145	2.752768	67.378498	526.932911	0	1.5	Neolithic	Stray find
2482	1.845565	297.68124	1.151795	18.187593	346.238117	0	1.8125	Neolithic	Stray find
2483	1.674045	272.800566	1.951753	41.23304	371.981414	0	1.6875	Early Neolithic	Settlement
2491	0.841363	227.027169	5.927757	93.954431	175.381456	0	0.875	Early Neolithic	Settlement
2502	1.127973	250.726503	5.227108	100.309878	565.688969	0	1.3125	Neolithic	Stray find
2503	1.751295	290.218592	1.441219	13.306402	345.588389	0	1.75	Neolithic	Stray find
2507	1.278059	273.413223	4.62738	70.76713	778.60776	0	1.3125	Neolithic	Stray find
2511	1.339065	267.133604	3.833197	50.086209	293.630892	0	1.3125	Early Neolithic	Settlement
2512	1.373696	270.412855	3.765457	47.501086	285.9386	0	1.3125	Neolithic	Settlement
2519	1.613871	210.910236	3.079044	119.996709	262.103602	0	1.625	Neolithic	Stray find
2520	1.737766	205.83371	2.34078	126.754472	237.909341	0	1.75	Neolithic	Stray find
2523	1.348889	218.589248	3.657785	112.330631	294.408773	0	1.5	Neolithic	Stray find
2530	1.468242	399.591774	3.043076	50.836413	297.765591	0	1.4375	Neolithic	Stray find
2538	1.835448	182.861114	1.481681	139.700966	177.935276	0	1.9375	Neolithic	Stray find
2544	1.539165	192.864356	2.49042	132.619758	298.537836	0	1.5	Middle Neolithic	Burial site
2555	1.473011	356.141034	3.296824	43.077408	192.857807	0	1.4375	Neolithic	Stray find
2556	1.329499	347.626935	3.419532	48.892621	242.562666	0	1.3125	Neolithic	Stray find
2559	1.712472	397.751678	1.981979	22.250688	568.174112	0	1.75	Neolithic	Stray find
2564	1.373801	195.713655	3.444662	129.927356	485.633564	0	1.4375	Neolithic	Stray find
2565	0.958878	225.116205	5.620874	103.575143	609.570412	0	1.125	Neolithic	Stray find
2566	1.175054	206.85458	4.627307	120.030034	561.110175	0	1.3125	Neolithic	Burial site
2567	1.127445	266.086344	6.048238	66.471788	529.303917	0	1.3125	Neolithic	Stray find
2576	1.289665	260.92369	3.679134	101.067281	543.488666	0	1.3125	Neolithic	Stray find
2577	1.344981	243.852407	4.00241	122.164484	146.02722	0	1.375	Neolithic	Stray find
2589	1.228528	237.188774	4.605357	93.374633	294.700427	0	1.3125	Early Neolithic	Stray find
2590	1.228528	237.188774	4.605357	93.374633	294.700427	0	1.3125	Late Neolithic	Settlement
2604	1.053898	293.897348	8.190789	155.062406	231.590055	0	1.25	Neolithic	Stray find
2605	0.671291	304.258933	8.612391	147.549549	194.471911	0	0.6875	Neolithic	Stray find
2607	0.755647	330.782665	8.114752	123.881299	254.54727	0	0.6875	Neolithic	Stray find
2608	0.706634	284.582837	9.174095	141.38028	123.04323	0	0.625	Neolithic	Stray find
2613	0.921661	288.316837	7.636039	152.874478	153.223365	0	1.0625	Neolithic	Stray find
2614	0.922222	335.561404	6.75855	104.977795	141.617174	0	1	Neolithic	Stray find
2616	1.128281	338.032627	5.54854	105.013083	263.021257	0	1.3125	Early Neolithic	Stray find
2617	0.812318	316.813137	7.026868	132.604567	383.108425	0	0.8125	Early Neolithic	Stray find
2621	1.609666	293.440558	2.775769	32.245551	445.828466	0	1.5625	Early Neolithic	Stray find
2623	1.691423	273.883168	2.011418	30.077847	294.33795	0	1.625	Early Neolithic	Settlement
2625	0.618928	264.056691	9.490409	105.584167	118.355076	0	0.5625	Late Neolithic	Stray find
2635	1.76449	319.385801	1.847691	71.818279	151.409492	0	1.75	Neolithic	Stray find
2650	1.306952	321.635151	3.568191	41.352323	221.683405	0	1.3125	Neolithic	Stray find
2651	1.415437	323.977209	3.544156	38.285832	216.194083	0	1.375	Neolithic	Stray find
2654	1.264226	312.20415	4.59289	40.297878	363.325138	0	1.375	Neolithic	Stray find
2656	1.138648	262.749373	5.794081	89.74318	138.341084	0	1.3125	Neolithic	Stray find
2659	1.350398	327.900882	3.486376	27.980127	585.367815	0	1.375	Neolithic	Stray find
2660	1.518941	317.167132	3.507795	34.04846	333.349945	0	1.5	Neolithic	Stray find
2663	1.749781	280.487908	1.57406	15.83497	273.068665	0	1.6875	Early Neolithic	Settlement
2664	1.749781	280.487908	1.57406	15.83497	273.068665	0	1.6875	Early Neolithic	Settlement
2665	1.824647	284.524878	1.275076	14.947867	315.85615	0	1.8125	Late Neolithic	Stray find
2674	1.386142	360.679661	3.235564	59.253578	218.424344	0	1.375	Neolithic	Stray find
2681	1.181872	318.164148	4.913897	35.270397	313.065562	0	1.3125	Neolithic	Stray find
2687	1.714132	281.749017	2.114744	53.415929	390.343368	0	1.75	Neolithic	Burial site
2688	1.676406	286.383036	1.923114	49.509295	441.131091	0	1.625	Neolithic	Settlement
2690	1.444561	366.318189	3.403803	16.803422	617.66239	0	1.375	Neolithic	Stray find
2701	1.297796	290.249069	3.525791	78.210857	923.643559	0	1.3125	Neolithic	Stray find
2704	1.552387	356.068352	3.027968	35.443384	221.229202	0	1.5	Neolithic	Stray find
2705	1.667791	359.965592	2.085775	28.61361	521.332352	0	1.625	Neolithic	Stray find
2706	1.666768	360.43425	2.326812	27.589525	508.758058	0	1.5625	Neolithic	Stray find
2707	1.583498	361.578603	2.387578	29.289711	328.764789	0	1.5	Neolithic	Stray find
2709	1.227383	333.899508	4.505921	18.8902	708.712756	0	1.3125	Neolithic	Burial site
2711	1.448976	295.060038	3.521892	49.85378	433.252081	0	1.4375	Early Neolithic	Settlement
2727	1.733479	272.73245	1.685533	36.644423	395.219449	0	1.75	Neolithic	Stray find
2729	1.703859	272.602667	1.759468	35.638656	458.691392	0	1.6875	Neolithic	Stray find
2731	1.268849	258.821958	4.651317	68.2055	454.689488	0	1.3125	Neolithic	Stray find
2734	0.910415	242.356714	6.521018	91.589259	197.308127	0	0.875	Neolithic	Stray find
2753	1.098828	266.889929	5.44918	83.130352	227.445849	0	1.3125	Neolithic	Stray find
2754	1.025186	267.956084	6.038223	76.837711	116.515245	0	1.25	Neolithic	Stray find
2760	1.81741	325.184824	1.445958	74.207414	412.034264	0	1.875	Neolithic	Stray find
2768	1.701815	185.178734	2.649395	135.184949	127.488623	0	1.875	Neolithic	Burial site
2772	1.186153	273.717769	5.420869	42.539793	332.507788	0	1.25	Late Neolithic	Burial site
2773	0.813304	229.570464	6.883405	88.683837	155.93595	0	0.8125	Neolithic	Stray find
2775	1.619812	273.640085	2.314705	19.485171	230.517201	0	1.625	Early Neolithic	Settlement
2776	1.619812	273.640085	2.314705	19.485171	230.517201	0	1.625	Late Neolithic	Stray find
2777	1.512303	267.341431	2.668962	23.201657	221.298972	0	1.375	Neolithic	Settlement
2778	1.576747	276.028925	2.127284	17.626042	246.176424	0	1.4375	Neolithic	Burial site
2780	1.706503	278.421708	1.738276	14.74355	276.066517	0	1.75	Early Neolithic	Settlement
2782	1.654015	276.914922	1.933083	15.589273	291.19249	0	1.625	Neolithic	Stray find
2784	1.72793	278.39603	1.792624	16.75706	219.841779	0	1.6875	Neolithic	Stray find
2785	1.614665	267.677728	2.433932	23.970957	199.727792	0	1.625	Neolithic	Stray find
2786	1.620501	268.800712	2.463673	23.252811	194.135165	0	1.5625	Neolithic	Stray find
2788	1.778767	281.201078	1.323139	13.318116	248.415158	0	1.75	Early Neolithic	Settlement
2794	1.405663	363.670341	3.303006	67.066295	324.532762	0	1.3125	Neolithic	Stray find
2798	1.573329	286.98923	2.332305	41.412924	145.396654	0	1.5625	Neolithic	Stray find
2807	1.580174	306.965507	3.027389	39.818011	302.770163	0	1.5625	Neolithic	Stray find
2813	1.156166	319.072651	4.596446	36.654785	264.431243	0	1.3125	Neolithic	Stray find
2825	1.77148	279.932823	1.399433	33.7519	384.893217	0	1.8125	Early Neolithic	Settlement
2826	1.756295	273.639839	1.725311	39.822042	332.419964	0	1.6875	Neolithic	Stray find
2827	1.745694	279.669894	1.729093	34.588881	324.554942	0	1.8125	Neolithic	Settlement
2830	1.018121	263.426652	5.10644	93.004468	383.817666	0	1.25	Neolithic	Settlement
2841	1.015335	244.075654	5.96095	96.434842	138.700823	0	1.3125	Neolithic	Settlement
2844	1.276696	235.886558	3.917667	111.003503	201.485558	0	1.375	Neolithic	Settlement
2847	1.628387	263.573561	2.270254	44.602323	230.466778	0	1.625	Neolithic	Stray find
2852	1.475357	258.400825	2.675289	48.291832	210.684361	0	1.4375	Early Neolithic	Settlement
2867	1.442623	221.25627	2.381791	134.673392	216.365045	0	1.4375	Early Neolithic	Stray find
2887	1.530901	319.5797	3.108397	43.320865	262.312565	0	1.5	Neolithic	Stray find
2892	1.58955	283.294463	2.620616	25.356843	239.80107	0.9375	0.625	Early Neolithic	Settlement
2894	1.535135	270.480069	3.430308	36.210792	202.289549	1.4375	0.0625	Early Neolithic	Settlement
2895	1.378261	253.421619	4.254906	52.148412	207.742111	1.375	0	Early Neolithic	Stray find
2897	1.224583	252.830382	4.161319	51.297858	178.326845	1.3125	0	Early Neolithic	Settlement
2905	1.018569	235.615325	5.761196	78.164809	278.32971	0.0625	1.125	Early Neolithic	Settlement
2907	0.79956	259.351213	7.41655	65.695559	271.364633	0	0.8125	Neolithic	Stray find
2908	1.147105	203.488199	4.968213	114.76101	183.763392	0	1.3125	Neolithic	Burial site
2911	1.381218	307.472653	3.286549	29.378545	511.112689	0	1.375	Late Neolithic	Stray find
2915	0.938095	303.93389	6.357383	53.158242	250.079936	0	1	Neolithic	Settlement
2916	1.12902	278.060066	4.701721	61.8913	325.375119	0	1.25	Early Neolithic	Settlement
2917	1.35499	281.305469	4.110246	59.78573	432.753677	0	1.4375	Late Neolithic	Settlement
2920	1.566214	283.341685	3.094497	56.238407	295.59341	0	1.4375	Early Neolithic	Settlement
2923	1.458134	282.170794	3.410146	59.748891	492.74503	0	1.4375	Early Neolithic	Stray find
2924	1.525863	302.415329	2.894654	32.098138	330.569587	0	1.4375	Neolithic	Stray find
2925	1.59321	312.059982	2.296768	21.638259	535.803678	0	1.5625	Neolithic	Stray find
2927	1.039328	284.295299	4.963035	57.211023	444.599007	0	1.125	Neolithic	Stray find
2929	1.545871	314.247455	3.316577	44.946418	187.589483	0	1.5	Neolithic	Stray find
2933	1.213361	281.88391	4.809939	59.351361	450.182075	0	1.3125	Neolithic	Stray find
2934	1.313725	291.266048	4.937229	53.402833	504.093535	0	1.4375	Neolithic	Stray find
2937	0.721705	303.289201	7.165467	52.930267	160.96277	0	0.8125	Early Neolithic	Settlement
2939	0.95783	308.670383	6.104846	50.960162	165.53074	0	1.1875	Neolithic	Stray find
2943	1.187587	296.356388	4.9655	39.078459	295.461126	0	1.4375	Neolithic	Settlement
2944	1.339926	293.694944	3.319709	49.945035	634.685875	0	1.3125	Neolithic	Settlement
2951	1.388783	322.481331	4.072703	35.125412	323.809505	0	1.375	Neolithic	Stray find
2955	1.62186	313.457133	2.10578	19.272938	490.9896	0	1.625	Neolithic	Stray find
2957	1.670863	314.21972	1.974615	17.931612	475.367576	0	1.6875	Neolithic	Settlement
2965	0.740422	287.903003	7.988014	63.984714	191.648857	0	0.75	Neolithic	Stray find
2966	1.594202	284.249338	2.809449	58.310027	467.248181	0	1.5625	Neolithic	Stray find
2967	1.1322	283.925458	5.205332	58.761633	475.107801	0	1.3125	Neolithic	Settlement
2969	1.531096	313.033193	3.658217	36.767408	625.245278	0	1.5625	Neolithic	Stray find
2975	1.541407	304.991397	3.091049	27.481624	558.564455	0	1.5	Neolithic	Stray find
2976	1.687292	310.784224	2.498683	20.948481	544.216953	0	1.625	Neolithic	Stray find
2980	1.690263	314.492781	2.215612	17.345493	500.362265	0	1.6875	Late Neolithic	Burial site
2981	1.595602	314.234906	2.689968	18.396495	448.367299	0	1.625	Early Neolithic	Settlement
2982	0.991135	267.919291	6.754292	62.868362	487.284479	0	1.1875	Late Neolithic	Burial site
2985	0.814472	273.063536	6.704014	52.997504	313.546478	0	0.875	Neolithic	Burial site
2986	1.510806	184.342138	2.997297	136.108271	192.512008	0	1.625	Early Neolithic	Stray find
2989	0.89686	211.287348	6.578939	112.442926	257.459364	0	1.0625	Neolithic	Stray find
2990	1.233421	190.056508	3.784884	132.260612	192.092422	0	1.3125	Late Neolithic	Stray find
2991	1.030683	211.060343	6.046504	115.295437	184.494866	0	1.25	Late Neolithic	Burial site
2994	0.897931	222.25401	6.79425	105.9613	201.409456	0	0.9375	Late Neolithic	Settlement
2998	1.798442	347.381545	1.379762	23.550338	425.297607	0	1.6875	Neolithic	Stray find
2999	1.549413	332.342456	2.583205	27.658408	127.072166	0	1.5	Neolithic	Stray find
3003	0.929306	249.895386	6.440309	89.176352	238.709383	0	1	Neolithic	Stray find
3009	0.820433	250.345082	7.023295	93.304129	202.185875	0	0.75	Neolithic	Stray find
3014	0.953914	237.09548	7.005915	73.536493	559.429259	0	0.9375	Neolithic	Stray find
3015	0.953914	237.09548	7.005915	73.536493	559.429259	0	0.9375	Late Neolithic	Burial site
3018	1.08695	257.375426	5.840022	79.273559	399.964921	0	1.3125	Late Neolithic	Stray find
3019	1.034967	234.948907	7.250664	101.83548	278.667899	0	1.25	Late Neolithic	Stray find
3020	0.89238	237.366647	7.310873	95.30565	370.237156	0	1.0625	Neolithic	Stray find
3021	0.783756	233.912121	7.806319	94.751952	257.958509	0	0.6875	Neolithic	Stray find
3024	1.452959	294.280952	3.383472	51.418369	798.46078	0	1.3125	Early Neolithic	Stray find
3027	0.823938	228.992548	6.99649	100.500262	438.547195	0	0.8125	Late Neolithic	Settlement
3028	0.823938	228.992548	6.99649	100.500262	438.547195	0	0.8125	Late Neolithic	Burial site
3029	1.011721	234.708225	5.91278	94.904404	570.020604	0	1.25	Neolithic	Stray find
3030	0.962843	215.961132	6.420296	111.730391	394.763629	0	1	Neolithic	Stray find
3035	0.886165	234.233673	7.785391	96.302574	245.406282	0	0.9375	Neolithic	Stray find
3036	1.00756	229.965096	7.335456	99.732508	288.203118	0	1.25	Neolithic	Stray find
3038	0.855427	256.384388	7.216805	77.221218	387.987916	0	0.9375	Neolithic	Stray find
3039	0.80114	252.279698	6.7825	80.162728	451.736217	0	0.6875	Neolithic	Stray find
3040	1.020623	234.327936	5.655884	82.00902	246.28051	0	1.3125	Neolithic	Stray find
3041	1.024282	231.393446	5.690096	80.64502	203.874553	0	1.25	Neolithic	Stray find
3042	1.024282	231.393446	5.690096	80.64502	203.874553	0	1.25	Neolithic	Burial site
3044	1.661126	188.190132	2.769622	127.900672	162.388451	0	1.625	Neolithic	Stray find
3045	1.409868	186.723818	2.613615	134.076958	259.346729	0	1.4375	Late Neolithic	Stray find
3046	1.196404	203.651468	4.210966	110.929707	145.139899	0	1.375	Neolithic	Stray find
3051	1.462767	317.133731	2.937654	53.959021	197.828339	0	1.4375	Neolithic	Stray find
3054	1.742003	178.336527	2.195792	138.655119	164.461605	0	1.875	Late Neolithic	Stray find
3058	1.606659	354.798522	2.649674	11.902549	322.30577	0	1.5	Neolithic	Stray find
3060	1.415711	281.09879	4.073763	37.489763	310.76016	0	1.375	Late Neolithic	Stray find
3061	1.172876	260.199873	5.72087	54.976182	283.094958	0.1875	1.125	Neolithic	Stray find
3064	1.635106	302.7493	2.262585	15.678331	552.340166	0	1.5625	Neolithic	Stray find
3066	1.601525	293.775864	3.114474	27.939418	332.749484	0	1.625	Neolithic	Settlement
3068	1.715101	290.594985	1.661374	13.185924	714.589447	1.625	0	Neolithic	Stray find
3070	1.479048	276.82193	2.682058	28.128839	268.918497	1.375	0	Early Neolithic	Settlement
3077	1.421532	324.333993	3.680973	35.686527	194.52779	0	1.375	Neolithic	Stray find
3084	1.634015	452.526998	2.147637	56.500292	264.301404	0	1.5625	Neolithic	Stray find
3086	1.629837	435.810033	2.360781	68.307341	130.897648	0	1.625	Neolithic	Stray find
3087	1.589521	474.872933	2.545716	43.166292	939.218536	0	1.5625	Neolithic	Stray find
3089	1.435267	464.016504	2.983741	51.611362	610.80844	0	1.375	Neolithic	Stray find
3094	1.590015	362.986284	2.692149	44.342341	409.723011	0	1.5	Neolithic	Stray find
